# Supplementary material for: Genome-Wide Association Study and Post-genome-Wide Association Study Analysis for Spike Fertility and Yield Related Traits in Bread Wheat
Source: Front Plant Sci. 2022 Feb 11;12:820761. doi: 10.3389/fpls.2021.820761 (PMC8873084; doi:10.3389/fpls.2021.820761)
Supplement: Supplementary Table 1 — Details of 200 genotypes used in the present study. [file Table_1.XLSX]

## Sheet: Table S1
Table S1: Details of 200 genotypes used in the present study
S.No.	Genotypes	Pedigree	Category	Year of Release	Zone a	Season Type b	Sub-population	Genetic stock traits
1	AGRALOCAL	Local landrace	Indigenous Collection	---	---	---	2	---
2	AKAW4210-6	3rd SSN-DF-99-186-Sel	Variety	---	---	---	3	---
3	AKW1071	VEE'S'/ 3FLN/ACC// ANA	Variety	1995	CZ	---	1	Heat Tolerant Stock
4	AKW2862-1	VEERI-6//DOVE(SIB)/(SIB)BUCKBUCK	Genetic Stock	---	---	---	3	early and late heat tolerance
5	BACANORA88	JUP/BJY//URES	Landraces	---	---	---	1	---
6	BWL9022	---	Improved Genotype	---	---	---	2	---
7	C306	REGENT-1974/CH-23//2*C-591/3/P-19/C-281	Variety	1969	NWPZ/NEPZ	---	2	DROUGHT TOLERANT
8	CBW38	CNDO/R 143/ENTE/MEXI_2/3/Ae.SQUARROSA (TAUS)/4/WEAVER/5/2*PASTOR	Variety	---	---	---	1	---
9	Chirya-3	CS/AG.CU//GLEN/3/ALD/PVN/4/NINGMAI NO.4/OLESON//ALD/YANGMAI NO.4	Landraces	---	---	---	3	---
10	DBW107	TUKURU/INQALAB91	Variety	---	---	---	1	---
11	DBW110	KIRITATI/4/2*SERI-82*2/3/KAUZ*2/BOBWHITE//KAUZ	Variety	---	---	---	3	---
12	DBW155	HUW548/Mv231-98	Improved Genotype	---	---	---	1	---
13	DBW16	RAJ 3765/WR 484//HUW 468	Variety	2006	NEPZ	---	3	---
14	DBW17	CMH-79-A-95/3*CIANO-79//RAJ-3777	Variety	2006	NWPZ	---	1	terminal heat tolerance
15	DBW31	DBW14/PBW343	Genetic Stock	---	---	---	2	---
16	DBW39	ATTILA/HUI	Variety	---	---	---	1	---
17	DBW46	PBW 343/INQ 21	Genetic Stock	---	---	---	3	---
18	DBW50	KAUZ//ALTAR84/AOS/3/MILAN/KAUZ/4/HUITES	Variety	2011	NWPZ	TS, IR	1	---
19	DBW51	SITELLA/MILAN	Genetic Stock	---	---	---	3	---
20	DBW52	CAL/NH/H567.71/3/SERI/4/CAL/NH/H567.71/5/2*KAUZ/6/PASTOR	Improved Genotype	---	---	---	1	---
21	DBW88	KAUZ//ALTAR-84/AWNED-ONAS/3/MILAN/KAUZ,MEX/4/HUITES	Variety	---	---	---	1	---
22	DBW90	HUW-468/WH-730	Variety	---	---	---	1	---
23	DI717	C306 M10/Tordo S	Genetic Stock	---	---	---	1	---
24	DL788-2	K7537/HD2160/ HD2278//L24/K4.14	Variety	1997	CZ	---	3	---
25	DPW621-50	KAUZ//ALTAR-84/(AOS)AWNED-ONAS/3/MILAN/KAUZ/4/HUITES	Variety	---	---	---	1	---
26	FKW1	UP2338*4/CHINA84-40022	Genetic Stock	---	---	---	1	resistance to yellow and black rust
27	FLW11	WH 542*/Hobbit	Genetic Stock	---	---	---	2	multiple rust resistance
28	FLW29	PBW343/CAPPELLE DESPREZ/PBW343/Lr28(CS2D2M3/8)F7	Genetic Stock	---	---	---	1	resistance to brown,yellow and black rust
29	FLW3	UP 2338/ China 84-40022	Genetic Stock	---	---	---	2	resistance to yellow and black rust
30	FLW5	UP 2338/ ARKAN	Genetic Stock	---	---	---	3	resistance to brown and black rust
31	GL11	LOCAL COLL.GUJARAT	Indigenous Collection	---	---	---	2	---
32	GL6	LOCAL COLL.GUJARAT	Indigenous Collection	---	---	---	2	---
33	GW173	TW-275-7-6-10/LOK-1	Variety	1994	CZ	---	3	---
34	GW2002-18	DL51-91/GW265	Genetic Stock	---	---	---	3	---
35	GW273	CPAN-2084/VW-205	Variety	1998	CZ	---	2	---
36	GW322	GW 173/GW 196	Variety
37	GW366	DL802-3/GW232	Variety	2006	CZ	---	3	---
38	GW391	C-306/TR.SH//HW-2004	Improved Genotype	---	---	---	2	---
39	GW451	GW324/4/CROC_1/AE.SQUARROSA(205)//JUP/JY/3/SKAUZ/4/KAUZ/5/GW339	Variety	---	---	---	3	---
40	HD2009	LERMA-ROJO-64-A/NAINARI-60	Variety	1975	NWPZ	---	3	---
41	HD2189	HD1963/HD1931	Variety	1980	PZ	---	2	---
42	HD2270	HD 1962/E4870/ K65/HD 2119 /247	Variety	1988	NWPZ	---	2	---
43	HD2285	249/HD-2160//HD-2186	Variety	1984	NWPZ	---	1	Karnal Bunt Tolerant
44	HD2329	HD 1962/E 4870/3/K 65/5/HD1553/4/UP262	Variety	1985	NWPZ	---	1	---
45	HD2687	CPAN-2009/HD-2329	Variety	1999	NWPZ	---	3	---
46	HD2733	ATTILA /3/ TUI /CARC // CHEN / CHTO /4/ ATTILA	Variety	2001	NEPZ	TS, IR	3	---
47	HD2781	BOBWHITE/C-306/C-591/HW-2004	Variety	2002	PZ	---	1	---
48	HD2864	DL 509-2/ DL 377-8	Variety
49	HD2888	C 306/T.sphaerococcum//HW 2004	Variety	2005	NEPZ	---	3	---
50	HD2932	KAUZ/STAR//HD 2643	Variety	2007	CZ&PZ	---	1	---
51	HD2967	ALONDRA/CUCKOO//URES-81/HD-2160-M/HD-2278	Variety	---	---	---	3	---
52	HD2985	PBW 343/PASTOR	Variety	---	---	---	3	---
53	HD2987	HI 1011/HD 2348//MENDOS//IWP 72/DL 153-2	Variety
54	HD30	HD-2160/HD-1977//HD-7949/HD-1944/HD-2136	Genetic Stock	---	---	---	1	Karnal Bunt resistant
55	HD3043	PAJONAL/BOBWHITE//OPATA-85*2/3/CROC-1/TR.TA(224)//OPATA-85	Variety	---	---	---	2	---
56	HD3086	DBW-14/HD-2733//HUW-468	Variety	---	---	---	1	---
57	HD3118	ATTILA*2/PBW-65//WEEBILL-1*2/TUKURU	Variety	---	---	---	1	---
58	HI1500	HW 2002*2//STREMPALLI/PNC 5	Variety	2003	CZ	---	1	---
59	HI1531	HI 1182/CPAN 1990	Variety	2005	CZ	---	2	---
60	HI1544	HINDI 62/BOBWHITE/CPAN 2099	Variety	2007	CZ	---	2	---
61	HI1563	MACS 2496*2/MC 10	Variety	---	---	---	3	---
62	HI977	GALLO/AUST-II-61-157//CIANO-67/NOROESTE-66/3/YAQUI-50-ENANO/3*KALYANSONA	Variety	1988	PZ	---	3	---
63	HINDI62	PBW-226/HW-1042//HD-2285	Genetic Stock	---	---	---	2	Heat and Drought Tolerant
64	HP1633	RL 6010 / 5* SKA	Variety	1992	NEPZ	LS, IR	3	---
65	HPW147	CPAN-1869/HIM-10-BA	Variety	1999	Himachal Pradesh	---	1	---
66	HPW251	WW-24/LEMHI/P-2-II-149	Variety	2007	NHZ	---	1	---
67	HPW266	CH-01-X/STAR/3/HE-1/3*CIANO-79/2*SERI-82	Improved Genotype	---	---	---	1	---
68	HS240	AVOCA/KALYANSONA/BLUEBIRD/WOODPECKER(SIB)/(SIB)PAVON-76	Variety	1989	NHZ	---	3	---
69	HS277	KAVKAZ(w)/(s)CIGUENA	Variety	1992	NHZ	---	1	---
70	HS295	CINQUENTENARIO/AZTECA-67//IAS-55/ALONDRA/3/ALONDRA/NAOFEN/4/PAJONAL/PEL-1276.69	Variety	1992	NHZ	LS, RF/LIR	3	---
71	HS365	HS 207 /SONALIKA	Variety	1998	NHZ	---	3	---
72	HS375	BB/G 11/CJ 71/3/TA EST//KAL/BB	Variety	2002	NHZ	SUMMER SOWING	3	---
73	HS514	INQUALAB*2/TUKURU	Improved Genotype	---	---	---	2	---
74	HUW12	NP 876 / CIANO 66	Variety	1980	NEPZ	---	3	---
75	HUW206	KAVKAZ/(SIB)BUHO//KALYANSONA/BLUEBIRD	Variety	1985	NEPZ	---	3	---
76	HUW234	HUW 12* 2 / CPAN 1666// HUW 12	Variety	1986	NEPZ	LS, IR	2	---
77	HUW468	CPAN-1962 / TONI // LIRA's’ / PRL's'	Variety	1999	NEPZ	TS, IR	2	---
78	HUW598	WH581/HUW395//RAJ3765	Improved Genotype	---	---	---	1	---
79	HUW616	RAJ-3814/WH-283//HD-2402	Improved Genotype	---	---	---	1	---
80	HW2001	SONALIKA//TR-380-14*7/3-AG-14/3/5*SONALIKA	Genetic Stock	---	---	---	3	---
81	HW2004	C 306 *7 //TR 380-14 #7 /3 AG14	Variety
82	HW2049	HD-2285*6//SUNSTAR*6/C-80-1	Genetic Stock	---	---	---	1	resistance to brown and black rust
83	HW5205	CIANO-67/MARIS-FUNDIN//MONCHO(SIB)/3/SERI-82	Improved Genotype	---	---	---	3	---
84	IC212140	COLLECTED FROM BARMER	Indigenous Collection	---	---	---	2	---
85	IC212145	COLLECTED FROM JALOR	Indigenous Collection	---	---	---	2	---
86	IC321856	SK 11,PISSILOCAL FROM GUNA,MP	Indigenous Collection	---	---	---	3	---
87	IC321866	SK 21,BROWN SPIKE LOCAL WHEAT,RAISEN,MPP	Indigenous Collection	---	---	---	1	---
88	IC321886	SK 41, LOCAL COLL. FROM BHOPAL,MP	Indigenous Collection	---	---	---	3	---
89	IC321888	SK 43,DROUGHT TOLERANT LOCAL FROM GUNA,MP	Indigenous Collection	---	---	---	3	DROUGHT TOLERANT LOCAL
90	IC321899	SK 54,RAIFED LOCAL WHEAT FROM BHATARWAR,MP	Indigenous Collection	---	---	---	2	---
91	IC321931	SK 86,LAL PISSI FROM ,GUNA,MP	Indigenous Collection	---	---	---	3	---
92	IC321946	SK 101,DWARF WHEAT FROM MORAGAON,ASSAM	Landraces	---	---	---	2	---
93	IC321950	SK 105,IMPROVED VAR. FROM DOLOIGAON,ASSAM	Landraces	---	---	---	1	---
94	IC321958	SK 113,DESI WHEAT FROM RAIBENGIA VILL.,ASSAM	Indigenous Collection	---	---	---	2	---
95	IC322001	SK 156,VIKAS GEHUN LOCAL WHEAT FROM GOPESHWAR	Indigenous Collection	---	---	---	3	---
96	IC322011A	SK 166, DESI WHEAT FROM JOSHIMATH	Indigenous Collection	---	---	---	2	---
97	IC322016	SK 171, LOCAL WHEAT FROM JOSHIMATH	Indigenous Collection	---	---	---	3	---
98	ISD215	K.S./T.turgidum//h38/3/SKA//T.carthlicum//33/SKA/BLUEBIRD//HD2122	Genetic Stock	---	---	---	3	---
99	K0617	HD 2733/K 9423/K 9351	Improved Genotype	---	---	---	3	---
100	K307	K 8321/UP 2003	Variety	2006	NEPZ	---	3	---
101	K68	NP-773/K-13	Variety	1968	Uttar Pradesh	---	2	---
102	K7903	Heat Tolerant Stock	Variety	---	---	---	2	Heat TolerantStock
103	K8027	NP875/4/N10B/Y53//Y50/3/KT54B/5/2*K852	Variety	1989	NEPZ	TS, RF	3	---
104	K8962	K 7401 /HD 2160	Variety	1996	NEPZ	---	3	---
105	K9006	CPAN 1687 /HD 2204	Variety	1998	Uttar Pradesh	---	3	Karnal Bunt Tolerant
106	K9107	K-8101/K-68	Variety	1996	NEPZ	---	1	Karnal Bunt Tolerant
107	KBRL22	HD29 / W485	Genetic Stock	---	---	---	1	Karnal Bunt Tolerant
108	KHARCHIA65	KHARCHIA LOCAL/ EG 953	Variety	1970	ALL ZONES	---	2	---
109	KRL19	PBW255/KRL 1-4	Variety	2000	ALL ZONES	---	3	Salt Tolerant collection
110	KRL35	HD-2160/KRL-1-4 (KHARCHIA-LOCAL/WL-711)	Genetic Stock	---	---	---	3	Salt Tolerant and water lodging tolerant
111	L25(AMB)	LOCALCOLL.LAHAUL/SPITI	Indigenous Collection	---	---	---	2	---
112	L5(AL)	LOCALCOLL.LAHAUL/SPITI	Indigenous Collection	---	---	---	2	---
113	LalBahadur	S-54723/RS-31-1	Variety	1971	NWPZ	---	3	---
114	LBRL-4	BREEDSEL-172/PC-OE-BW-22	Genetic Stock	---	---	---	2	leaf blight resistant
115	LGM133	LOCAL COLL.GUJARAT	Landraces	---	---	---	3	---
116	LGM134-B	LOCAL COLL.GUJARAT	Indigenous Collection	---	---	---	3	---
117	LGM191	LOCAL COLL.GUJARAT	Indigenous Collection	---	---	---	2	---
118	LGM205	LOCAL COLL.GUJARAT	Indigenous Collection	---	---	---	2	---
119	LGM225-1	LOCAL COLL.GUJARAT	Indigenous Collection	---	---	---	1	---
120	LGM245	LOCAL COLL.GUJARAT	Indigenous Collection	---	---	---	2	---
121	LOK1	S308 / S331	Variety	1982	CZ	TS/LS, IR	3	---
122	LOK41	---	Improved Genotype	---	---	---	3	---
123	LOK44	---	Improved Genotype	---	---	---	3	---
124	LOK54	LOK1/J.24/SONALIKA"S"//HW2006/RW2358/HW2002	Improved Genotype	---	---	---	3	---
125	MACS2496	SERI	Improved Genotype	1991	PZ	---	1	---
126	MACS6145	C306+LR28	Variety	2002	NEPZ	---	2	---
127	MACS6222	HD 2189*2//MACS 2496	Variety	2010	PZ	---	1	---
128	MP1201	CMH-82-A-1294/2*KAUZ//MUNIA/CHORLITO/3/MILAN	Variety	---	---	---	1	---
129	MP1202	CMH-82-A-1294/2*KAUZ//MUNIA/CHORLITO/3/MILAN	Variety	---	---	---	3	---
130	MP3211	SUPER-KAUZ/FLYCATCHER	Variety	---	---	---	3	---
131	MP3288	DOVE/BUC/DL 788-2	Variety	2011	CZ	TS, RF	1	---
132	MP4010	ANGOSTURA 88	Variety	2003	CZ	---	3	---
133	MP4106	CHIBIA//PRL11/CM65531	Variety	2010	Madhya Pradesh	LS, IR	3	---
134	NI5439	RFPM-80/3*NP-710	Variety	1973	PZ	---	3	---
135	NIAW1415	GW-9506/PARULA//PARULA	Variety	---	---	---	1	---
136	NIAW34	CNO 79/PRL “S”	Variety	1997	MAH	---	1	---
137	NIAW917	GW 244/BOB WHITE	Variety	2005	PZ	TS, IR	1	---
138	NP852	KENYA-FARMER/2*NP-761	Variety	1969	NEPZ	---	1	---
139	NW2036	BOBWHITE/CROW/BUCKBUCK/PAVON-76	Variety	2002	NEPZ	---	3	---
140	PBW138	WG-387/HD-2177	Variety	1987	PUNJAB	---	2	---
141	PBW175	HD 2160 /WG 1025	Variety	1989	NWPZ	---	1	---
142	PBW343	NORD-DESPREZ/VG-1944//KALYANSONA//BLUEBIRD/3/YACO(SIB)/4/VEERY-5	Variety	1996	NWPZ	---	1	tolerant to lodging
143	PBW373	ND/VG9144 //KAL/BB/3/YCO”S’/4/VEE#5 'S’	Variety	1996	NWPZ	LS, IR	3	---
144	PBW396	CIANO-67/(MFD)MARIS-FUNDIN//MONCHO(SIB)/3/SERI-82	Variety	2000	NWPZ	---	1	---
145	PBW502	W-485/PBW-343//RAJ-148	Variety	2004	NWPZ	---	3	resistant to Karnal Bunt
146	PBW550	WH-594/RAJ-3858//W-485	Variety	2007	NWPZ	---	1	---
147	PBW579	W7554/PBW427	Improved Genotype	---	---	---	3	---
148	PBW590	WH 594/RAJ3814//W 485	Variety	2008	NWPZ	LS, IR	1	---
149	PBW610	W 13334/IBWSN 92//PBW 496	Improved Genotype	---	---	---	1	---
150	PBW621	KAUZ//ALTAR84/AOS/3/MILAN/KAUZ/4/HUITES	Variety	---	---	---	1	---
151	PBW629	CHIL/ALD//JUP/COC/3/PVN/4/GEN/5/KAUZ/CHO//BUC	Improved Genotype	---	---	---	1	---
152	PBW65	USA 255/K 816 /3/ WL 202	Variety	1984	NWPZ	---	3	---
153	PBW681	UP2338/KALYANSONA	Improved Genotype	---	---	---	1	---
154	PBW698	BW9250*3/YR10/6*AVOCET/3/BW9250*3//YR15/6*AVOCET	Improved Genotype	---	---	---	1	---
155	PBW703	BW9250*3/YR10/6*AVOCET/3/BW9250*3//YR15/6*AVOCET	Genetic Stock	---	---	---	1	---
156	PBW723	PBW343+Lr57/Yr40+Yr15	Variety	---	---	---	1	---
157	PUSA2019A	CS CMS*7/HW2019	Genetic Stock	---	---	---	1	---
158	PWR4099	CBHW-CHN-89-R-4294O-CHN-S-2BV-97-(EC-4141480)	Genetic Stock	---	---	---	1	---
159	RAJ3765	HD 2402/VL639	Variety	1996	NW/NEPZ	---	3	---
160	RAJ4037	DL 788-2/RAJ 3717	Variety	2003	CZ	---	3	---
161	RAJ4083	PBW-343/UP-2442//WR-258/UP-2425	Variety	2006	PZ	---	2	---
162	RAJ4124	BUCK-PANGARE(SIB)//CIANO-67(SIB)/GALLO/HD-30//VL-804	Improved Genotype	---	---	---	2	---
163	RAJ4356	---	Improved Genotype	---	---	---	3	---
164	RNB1001	HD2687/MACS2846	Genetic Stock	---	---	---	3	multiple rust resistance
165	RSP561	HD2637/Ae. crassa// HD2687	Variety	---	---	---	3	---
166	SAFEDLERMA	Y50//N10B/3/LR 52/3*LR	Variety	1969	NPZ	---	3	---
167	Sel111	CHINESE-SPRING-monosomic-5B/(SE.CE)RUSSIAN-RYE/C-591//SONALIKA	Genetic Stock	---	---	---	2	---
168	SONALIKA	II-53-388/ANDES//(SIB)PITIC-62/3/LERMA-ROJO-64	Variety	1969	NW/NEPZ	---	3	Salt Tolerant
169	SONORA64	YAKTANA-54//NORIN-10/BREVOR/3/2*YAQUI-54	Variety	1965	NEPZ/CZ	---	3	---
170	T808	Local Landrace	Indigenous Collection	---	---	---	1	---
171	UAS305	CMH-84-3379/CMH-78-578//MILAN/HD-2189	Improved Genotype	---	---	---	3	---
172	UAS316	PASTOR/DHARWAD DRY/DWR39	Improved Genotype	---	---	---	3	---
173	UAS320	UAS-257//GW-322/DWR-195	Genetic Stock	---	---	---	1	---
174	UP115	NP-887/E-4870//UP-302	Variety	1980	NEPZ	---	2	---
175	UP2338	UP 368 /VL 421//UP 262	Variety	1995	NWPZ	TS/LS, IR	3	---
176	UP2425	HD 2320/UP 2263	Variety	1999	NWPZ	---	3	---
177	UP262	SONALIKA(S-308)/BAJIO-66	Variety	1977	NEPZ	---	3	---
178	UP2691	UP2377/HW1085	Improved Genotype	---	---	---	1	---
179	VL616	SONALIKA/CPAN 1507	Variety	1986	NHZ	ES, RF	3	---
180	VL639	VL421/CPAN1535	Genetic Stock	---	---	---	3	loose smut resistant
181	VL738	NS12.07 /LIRA”S” //VEE ‘S”	Variety	1997	NHZ	---	1	---
182	VL802	CPAN3018/CPAN3004//PBW65	Variety	---	---	---	1	---
183	VL892	WH 542/PBW 226	Variety	2007	NHZ	---	3	---
184	VL900	KAUZ/3/MYNA/BUL/FLK/4/MILAN	Improved Genotype	---	---	---	2	---
185	VL907	DYBR-1982-83/842-ABVD-50/VW-9365//PBW-343	Variety	2010	NEPZ	---	3	---
186	VL946	HW 2045/ VW 0185	Improved Genotype	---	---	---	3	---
187	WBM1587	MILAN/SHA7	Genetic Stock	---	---	---	1	yellow rust resistant
188	WH1046	VEERY/PAJONAL//2*HUITLE/3/WH-756	Improved Genotype	---	---	---	1	---
189	WH1061	WEAWER/WL 2926//SW 89.3064	Improved Genotype	---	---	---	3	---
190	WH1080	21STSAWSN151	Variety	2011	NWPZ	TS, RF	1	---
191	WH1105	MILAN/S-87230//BABAX	Variety	---	---	---	1	---
192	WH1124	MUNIA/CHORLITO//AMSEL	Variety	---	---	---	3	---
193	WH1126	WBLL 1*2/VIVITSII	Improved Genotype	---	---	---	1	---
194	WH147	E 4870/C286/C273 /4/S339/PV18	Variety	1978	CZ	---	3	salt tolerant
195	WH423	---	Improved Genotype	---	---	---	1	---
196	WH595	PRL 6045/NAC 76	Genetic Stock	---	---	---	3	stripe rust resistant
197	WH730	---	Improved Genotype	---	---	---	1	Heat TolerantStock
198	WL3526	HD2009/WG 377	Genetic Stock	---	---	---	3	loose smut ,Karnal Bunt, Stripe leaf resistant
199	WL5634	KAVKAZ-CNO-INIA/WL903	Genetic Stock	---	---	---	3	loose smut ,Karnal Bunt, Stripe leaf resistant
200	WL711	SONALIKA/CHRIS//KALYANSONA	Variety	1977	NWPZ	---	3	---
Zone a
NEPZ= Northern East Plain Zone
PZ= Peninsular Zone
CZ= Central Zone
NWPZ= Northern West Plain Zone
NHZ= Northern Hill Zone
Season Type b
TS= Timely Sown
IR= Irrigated
LS= Late Sown
RF= Rain Fed
ES= Early Sown
LIR= late IR

## Sheet: Table S2
Table S2: Analysis of phenotypic data of traits studied in diverse panel
Trait	Datasets	Mean	SD	Range	CV (%)
DH	E1	83.46	6.22	70.00-105.00	7.45
	E2	86.87	5.32	72.00-105.00	6.12
	E3	92.56	5.39	79.00-111.00	5.82
	BLUP	87.63	5.08	75.76-104.61	1.94
DA	E1	91.26	6.42	77.0-113.00	7.04
	E2	94.67	5.36	79.00-113.00	5.66
	E3	101.14	5.65	88.00-127.00	5.59
	BLUP	95.69	4.94	83.72-111.84	2.55
DM	E1	135.53	3.02	122.00-153.00	2.23
	E2	133.22	2.16	124.00-140.00	1.62
	E3	143.89	3.98	130.00-155.00	2.77
	BLUP	137.55	0.83	134.85-140.14	1.57
TP	E1	7.34	0.92	4.00-9.33	12.47
	E2	7.39	0.87	3.00-9.48	11.72
	E3	7.11	1.03	4.00-9.40	14.43
	BLUP	7.28	0.3	5.94-8.06	11.31
PH	E1	108.75	14.16	72.00-166.00	13.02
	E2	105.18	13.8	65.00-153.00	13.12
	E3	113.24	14.85	72.00-165.00	13.11
	BLUP	109.05	12.29	77.26-146.23	4.75
SL	E1	12.96	1.6	9.00-16.00	12.34
	E2	12.25	1.54	7.90-16.40	12.57
	E3	10.1	1.35	6.20-16.50	13.39
	BLUP	11.77	0.72	9.72-13.97	9.23
SF	E1	75.52	23.87	14.11-166.67	31.61
	E2	74.44	24.16	19.94-177.61	32.46
	E3	76.07	24.43	24.83-174.19	32.11
	BLUP	75.35	14.44	37.23-120.88	15.71
CW	E1	0.73	0.32	0.16-2.06	43.37
	E2	0.75	0.33	0.18-2.15	43.89
	E3	0.72	0.31	0.25-1.95	43.31
	BLUP	0.73	0.26	0.34-1.69	17.65
SDW	E1	2.54	0.6	0.84-4.82	23.52
	E2	2.6	0.6	0.76-4.56	22.96
	E3	2.5	0.59	0.87-4.52	23.83
	BLUP	2.55	0.4	1.25-3.73	13.82
GWS	E1	1.81	0.44	0.64-3.44	24.42
	E2	1.86	0.46	0.58-3.48	24.51
	E3	1.78	0.43	0.47-3.26	23.92
	BLUP	1.82	0.24	0.99-2.41	16.33
GNS	E1	48.9	9.32	19.00-74.00	19.05
	E2	49.39	9.66	19.50-79.50	19.56
	E3	48.76	9.57	19.50-78.50	19.63
	BLUP	49.02	6.07	30.45-63.49	13.02
BM	E1	1.53	0.27	0.75-2.64	17.73
	E2	1.63	0.31	0.96-2.81	19.06
	E3	2.44	0.62	1.10-4.44	25.27
	BLUP	1.86	0.06	1.7-2.02	16.42
GY	E1	456.11	105.67	179.32-761.90	23.17
	E2	511.45	135.41	119.03-920.17	26.48
	E3	591.02	128.7	162.86-945.06	21.78
	BLUP	519.53	71.2	310.48-692.63	12.48
HI	E1	30.23	6.68	10.00-47.18	22.08
	E2	31.71	7.3	8.17-44.53	23.02
	E3	25.19	6.11	9.75-42.60	24.26
	BLUP	29.05	4.23	15.25-37.03	9.76
TGW	E1	39.28	1.03	29.33-57.17	2.64
	E2	39.95	0.97	30.00-58.33	2.44
	E3	47.02	9.29	28.84-65.35	19.07
	BLUP	42.08	0.23	42.81-44.21	4.36
DH- Days to heading; DA- Days to anthesis; DM- Days to maturity; TP- Tiller per plant; PH- Plant height; SL- Spike length; SF- Spike fertility; CW- Chaff weight; SDW- Spike dry weight; GWS- Grain weight per spike; GNS- Grain number per spike; BM- Biomass; GY- Grain yield; HI- Harvest index; TGW- Thousand grain weight

## Sheet: Table S3
Table S3: Pooled analysis of variance (ANOVA)
Source of Variation	DH	DA	DM	TP	PH	SL	SDW	CW	GWS	SF	GNS	BM	GY	HI	TGW
Genotype	55.707***	61.645***	15.8424***	0.8918**	241.055***	3.4487***	0.53375***	0.155857***	0.307077***	1084.66***	119.83***	0.22555***	22395***	91.064***	19.0913***
Replication	0.247	0.007	0.2089	0.4456	36.527	1.0034	0.01612	0.008008	0.005337	59.61	37.944	0.01995	2822	0.13	0.6316
Environment	45.269*	71.633*	6.901	3.7095#	102.33	4.3189	0.0063	0.010496	2.5e-05	74.12	60.348	0.47531#	36502	17.351	1.082
GenotypesxEnvironment	10.101***	14.759***	20.6141***	0.8285*	51.172***	2.3944***	0.28848***	0.057194***	0.202274***	768***	69.458***	0.3889***	17980***	53.62***	14.5981***
BLUP Minimum	75.76	83.72	134.85	5.94	77.26	9.72	1.25	0.34	0.99	37.23	30.45	1.7	310.48	15.25	42.81
BLUP Maximum	104.61	111.84	140.14	8.06	146.23	13.97	3.73	1.69	2.41	120.88	63.49	2.02	692.63	37.03	44.21
BLUP Mean	87.63	95.69	137.55	7.28	109.05	11.77	2.55	0.73	1.82	75.35	49.02	1.86	519.53	29.05	42.08
BLUP SD	5.08	4.94	0.83	0.3	12.29	0.72	0.4	0.26	0.24	14.44	6.07	0.06	71.2	4.23	0.23
CV(%)	1.94	2.55	1.57	11.31	4.75	9.23	13.82	17.65	16.33	15.71	13.02	16.42	12.48	9.76	4.36
h2	0.97	0.95	0.48	0.62	0.96	0.74	0.87	0.92	0.77	0.78	0.86	0.3	0.78	0.8	0.76
Signif. codes: 0 ‘***’ 0.001 ‘**’ 0.01 ‘*’ 0.05 #’ 0.1 ‘ ’ 1
DH- Days to heading; DA- Days to anthesis; DM- Days to maturity; TP- Tiller per plant; PH- Plant height; SL- Spike length; SDW- Spike dry weight; CW- Chaff weight; GWS- Grain weight per spike; SF- Spike fertility; GNS- Grain number per spike; BM- Biomass; GY- Grain yield; HI- Harvest index; TGW- Thousand grain weight

## Sheet: Table S4
Table S4: Basic statistical analysis of SNP markers used for genome-wide association study (GWAS) of 200 wheat genotypes
Chromosome	No. of markers	Position (cM)	Density (cM/marker)	Diversity		PIC
				Mean	Range	Mean	Range
1A	900	148.06	0.165	0.342	0.0950-0.5000	0.2745	0.0905-0.3750
2A	1160	179.99	0.155	0.346	0.0950-0.5000	0.2784	0.0905-0.3750
3A	788	339.45	0.431	0.3451	0.0950-0.5000	0.2773	0.0905-0.3750
4A	610	215.51	0.353	0.3516	0.0950-0.5000	0.2823	0.0905-0.3750
5A	897	116.44	0.13	0.3552	0.0950-0.5000	0.2846	0.0905-0.3750
6A	753	225.31	0.299	0.3619	0.0955-0.5000	0.2881	0.0909-0.3750
7A	880	201.94	0.229	0.3562	0.0950-0.5000	0.2855	0.0905-0.3750
1B	1256	148.84	0.119	0.3547	0.0950-0.5000	0.2851	0.0905-0.3750
2B	1412	187.28	0.133	0.3624	0.0950-0.5000	0.29	0.0905-0.3750
3B	1276	245.57	0.192	0.3719	0.0950-0.5000	0.2947	0.0905-0.3750
4B	415	146.87	0.354	0.329	0.0950-0.5000	0.2661	0.0905-0.3750
5B	1324	325.55	0.246	0.3873	0.0950-0.5000	0.3054	0.0905-0.3750
6B	1170	160.89	0.138	0.3571	0.0950-0.5000	0.2844	0.0905-0.3750
7B	780	336.69	0.432	0.3617	0.0950-0.5000	0.2886	0.0905-0.3750
1D	402	238.14	0.592	0.3832	0.1000-0.5000	0.3015	0.0950-0.3750
2D	388	295.13	0.761	0.3114	0.0950-0.5000	0.2545	0.0905-0.3750
3D	224	205	0.915	0.3562	0.0955-0.5000	0.2846	0.0909-0.3750
4D	58	162.13	2.795	0.3639	0.0955-0.4999	0.2875	0.0909-0.3749
5D	194	219.57	1.132	0.2787	0.0950-0.4996	0.2347	0.0905-0.3748
6D	138	184.72	1.339	0.3533	0.0959-0.4999	0.283	0.0913-0.3749
7D	153	246.43	1.611	0.3599	0.0950-0.5000	0.286	0.0905-0.3750
A genome	5988	339.45	0.057	0.3507	0.0950-0.5000	0.2813	0.0905-0.3750
B genome	7633	336.69	0.044	0.3643	0.0950-0.5000	0.2904	0.0905-0.3750
D genome	1557	295.13	0.19	0.3427	0.0950-0.5000	0.2754	0.0905-0.3750
cM, centi morgan
PIC, polymorphism information content

## Sheet: Table S5
Table S5: List of significant marker trait associations (MTAs) reported in present GWAS for fifteen traits
Trait	SNP	Datasets	Chromosome	Position			Alleles	SNP Type	MAF			Allelic Effect	IWGSC Candidate Gene		Comparision to Previous Studies
				cM	bp	Mb							Overlapping Gene	Gene within 1.5Kb
DA	AX-94679841	E3,BLUP	1A	58.79					0.32	3.22	0.29-0.31	-1.74
	AX-94870786	E2,BLUP	2B	27.22	26297175	26.2972	C/T	downstream gene variant	0.33	3.45	0.29-0.31	1.868	TraesCS2B02G053600		141.641Mb (Molero et al., 2019)
	AX-95005889	E2,BLUP	2B	27.22			G/A	synonymous variant	0.33	3.45	0.29-0.31	-1.868
	AX-95153371	E2,BLUP	2B	27.22			T/C	synonymous variant	0.33	3.45	0.29-0.31	1.868
	AX-95126021	BLUP	2B	104.59			G/T	3 prime UTR variant	0.155	3.07	0.31	-2.157
	AX-94805904	E1,E2,BLUP	3A	127.08	657935157	657.935	C/A	intergenic variant	0.248	4.35	0.31-0.32	-1.979		TraesCS3A02G414200	686.128Mb (Molero et al., 2019)
	AX-94712794	E1,E2,BLUP	3A	127.87			T/C	missense variant	0.248	4.48	0.31-0.32	2.011			105.3cM (Ali et al., 2011)
	AX-94842717	E1,E2,E3,BLUP	3A	209.17			A/G	missense variant	0.473	4.36	0.29-0.33	1.704
	AX-94699167	E1,BLUP	5A	11.38	586604611	586.605	T/C	intergenic variant	0.493	4.24	0.32	2.259		TraesCS5A02G391400
	AX-94796479	E1,BLUP	5A	11.38	588375806	588.376	A/G	3 prime UTR variant	0.49	4.19	0.31-0.32	2.221	TraesCS5A02G392000
	AX-94456473	E1,E2,BLUP	5A	89.02	533279538	533.28	C/T	intron variant	0.075	3.4	0.28-0.31	2.727	TraesCS5A02G320100
	AX-95187165	E1,E2,BLUP	5A	89.02			A/G	synonymous variant	0.08	3.35	0.28-0.31	2.593
	AX-95257620	E1,E2,BLUP	5A	89.02	533291975	533.292	A/G	synonymous variant	0.075	3.4	0.28-0.31	-2.727	TraesCS5A02G320300
	AX-95190871	E1,BLUP	5A	92.18	546306258	546.306	T/C	missense variant	0.07	4.11	0.31-0.32	2.998	TraesCS5A02G338500
	AX-94507707	E3,BLUP	6A	33.79	29559352	29.5594	T/C	intergenic variant	0.088	3.59	0.30-0.32	-2.935
	AX-95011132	E3,BLUP	6A	33.79	30031055	30.0311	A/G	intergenic variant	0.088	3.4	0.29-0.31	2.944		TraesCS6A02G057100
	AX-95070275	E3,BLUP	6A	33.79	31048301	31.0483	G/A	intergenic variant	0.098	3.31	0.29-0.31	-2.653
	AX-95219967	E3,BLUP	6A	33.79	31036496	31.0365	C/T	3 prime UTR variant	0.083	3.08	0.29-0.31	2.862	TraesCS6A02G058700
	AX-94454756	E3,BLUP	6A	39.89					0.083	3.17	0.29-0.31	2.817
	AX-95136668	E1,E3,BLUP	6A	43.06			A/C	intergenic variant	0.098	3.53	0.29-0.32	2.729
	AX-95090383	E3,BLUP	6A	45.12	34287125	34.2871	A/G	intergenic variant	0.09	3.29	0.29-0.31	2.913
	AX-94511241	E3,BLUP	6A	45.5			G/C	missense variant	0.093	3.23	0.29-0.31	2.795
	AX-94381147	E3,BLUP	6A	47.56	34300722	34.3007	G/A	intergenic variant	0.093	3.14	0.29-0.31	2.786			86cM (Sukumaran et al., 2018)
	AX-94724484	E1,E2,E3,BLUP	6A	47.56					0.085	4.04	0.29-0.33	-3.065
	AX-94535041	E2,BLUP	7B	24.53	718340430	718.34	T/C	synonymous variant	0.255	3.72	0.29-0.31	-1.619	TraesCS7B02G460800
	AX-95203420	E1,BLUP	7B	189.6	33903197	33.9032	C/G	intron variant	0.43	3.24	0.30-0.31	-1.725	TraesCS7B02G034500
DH	AX-94679841	E1,E3,BLUP	1A	58.79					0.32	3.11	0.29-0.32	-1.843			12.43cM (Lozada et al., 2017)
	AX-94870786	E2,E3,BLUP	2B	27.22	26297175	26.2972	C/T	downstream gene variant	0.33	3.31	0.26-0.32	1.94	TraesCS2B02G053600		0cM (Kobayashi et al., 2016); 15.78Mb (Jamil et al., 2019)
	AX-95005889	E2,E3,BLUP	2B	27.22			G/A	synonymous variant	0.33	3.31	0.26-0.32	-1.94			57.3cM (Ain et al 2015)
	AX-95153371	E2,E3,BLUP	2B	27.22			T/C	synonymous variant	0.33	3.31	0.26-0.32	1.94
	AX-95126021	E2,BLUP	2B	104.59			G/T	3 prime UTR variant	0.155	3.05	0.26-0.31	-2.211			112.21cM (Heidari et al., 2012)
	AX-94805904	E1,E2,E3,BLUP	3A	127.08	657935157	657.935	C/A	intergenic variant	0.248	4.79	0.29-0.33	-2.016		TraesCS3A02G414200	631.2-633.1Mb (Basile et al., 2019)
	AX-94712794	E1,E2,E3,BLUP	3A	127.87			T/C	missense variant	0.248	4.99	0.30-0.33	2.067			131.3cM (Zanke et al., 2014)
	AX-94842717	E1,E2,E3,BLUP	3A	209.17			A/G	missense variant	0.473	4.62	0.29-0.33	1.774
	AX-94699167	E1,E3,BLUP	5A	11.38	586604611	586.605	T/C	intergenic variant	0.493	4.1	0.31-0.32	2.134		TraesCS5A02G391400	16.9cM (Guedira et al., 2016)
	AX-94796479	E1,BLUP	5A	11.38	588375806	588.376	A/G	3 prime UTR variant	0.49	4.06	0.31	2.206	TraesCS5A02G392000		417.80Mb (Mathew et al., 2019)
	AX-94456473	E2,E3,BLUP	5A	89.02	533279538	533.28	C/T	intron variant	0.075	3.31	0.27-0.32	2.605	TraesCS5A02G320100		89.02cM (Sheoran et al., 2019)
	AX-95187165	E2,E3,BLUP	5A	89.02			A/G	synonymous variant	0.08	3.24	0.26-0.32	2.478			90cM (Ogbonnaya et al., 2017)
	AX-95257620	E2,E3,BLUP	5A	89.02	533291975	533.292	A/G	synonymous variant	0.075	3.31	0.27-0.32	-2.605	TraesCS5A02G320300		78.106cM (Kobayashi et al., 2016); 467.40Mb (Rahimi et al., 2019)
	AX-95190871	E1,BLUP	5A	92.18	546306258	546.306	T/C	missense variant	0.07	4.23	0.31	3.085	TraesCS5A02G338500		96.128cM (Gahlaut et al., 2019)
	AX-94507707	E1,E3,BLUP	6A	33.79	29559352	29.5594	T/C	intergenic variant	0.088	3.53	0.29-0.32	-3.057			24cM (Ogbonnaya et al., 2017)
	AX-94573487	E3,BLUP	6A	33.79			G/A	intergenic variant	0.09	3.09	0.31-0.32	2.82
	AX-95011132	E1,E3,BLUP	6A	33.79	30031055	30.0311	A/G	intergenic variant	0.088	3.45	0.29-0.32	3.109		TraesCS6A02G057100
	AX-95070275	E1,E3,BLUP	6A	33.79	31048301	31.0483	G/A	intergenic variant	0.098	3.43	0.30-0.32	-2.88			107.80Mb (Li et al., 2019)
	AX-95210745	E3,BLUP	6A	33.79	29967076	29.9671	T/G	downstream gene variant	0.09	3.09	0.31-0.32	2.82	TraesCS6A02G057000		13.8Mb (Basile et al., 2019)
	AX-95219967	E1,E3,BLUP	6A	33.79	31036496	31.0365	C/T	3 prime UTR variant	0.083	3.28	0.29-0.32	3.117	TraesCS6A02G058700
	AX-95245738	E3,BLUP	6A	33.79	30467889	30.4679	T/C	3 prime UTR variant	0.09	3.09	0.31-0.32	2.82	TraesCS6A02G057900
	AX-95255669	E3,BLUP	6A	33.79	30873212	30.8732	T/C	3 prime UTR variant	0.093	3.12	0.31-0.32	2.751	TraesCS6A02G058500
	AX-95631197	E3,BLUP	6A	33.79					0.095	3.01	0.31-0.32	2.668
	AX-95072891	E3,BLUP	6A	43.06					0.093	3.12	0.31-0.32	-2.695
	AX-95136668	E1,E2,E3,BLUP	6A	43.06			A/C	intergenic variant	0.098	3.64	0.26-0.33	2.747
	AX-95090383	E1,E3,BLUP	6A	45.12	34287125	34.2871	A/G	intergenic variant	0.09	3.34	0.29-0.32	3.098
	AX-94415776	E3,BLUP	6A	45.5			C/G	splice region variant	0.09	3.09	0.31-0.32	2.82
	AX-94511241	E3,BLUP	6A	45.5			G/C	missense variant	0.093	3.32	0.31-0.32	2.952
	AX-95250225	E3,BLUP	6A	45.5			T/C	intergenic variant	0.09	3.09	0.31-0.32	-2.82
	AX-94381147	E3,BLUP	6A	47.56	34300722	34.3007	G/A	intergenic variant	0.093	3.27	0.31-0.32	2.942
	AX-94387975	E3,BLUP	6A	47.56			G/A	intergenic variant	0.09	3.09	0.31-0.32	2.82
	AX-94724484	E1,E2,E3,BLUP	6A	47.56					0.085	4.36	0.28-0.33	-3.29
	AX-95249202	E3,BLUP	6A	47.56	34285658	34.2857	T/G	splice region variant	0.09	3.09	0.31-0.32	2.82	TraesCS6A02G064600
	AX-94535041	E2,E3,BLUP	7B	24.53	718340430	718.34	T/C	synonymous variant	0.255	3.88	0.28-0.33	-1.728	TraesCS7B02G460800		25.83cM (Wolde et al., 2019); 701.0–703.7Mb (Li et al., 2019)
	AX-95203420	E1,E3,BLUP	7B	189.6	33903197	33.9032	C/G	intron variant	0.43	3.36	0.30-0.32	-1.743	TraesCS7B02G034500
	AX-94508292	E1,BLUP	7D	127.78	512746312	512.746	T/C	3 prime UTR variant	0.19	3.37	0.30-0.31	2.087	TraesCS7D02G397800		127.78cM (Sheoran et al., 2019)
DM	AX-95161998	E3,BLUP	1B	38.86	613416822	613.417	C/T		0.388	3.55	0.09-0.10	-0.659	TraesCS1B02G380900	TraesCS1B02G380900	47.41cM (Ain et al., 2015); 560.49Mb (Safdar et al., 2020)
	AX-94884265	BLUP	1B	61.73	637826164	637.826	G/A	upstream gene variant	0.105	3.37	0.1	-0.4	TraesCS1B02G411700		571.44Mb (Safdar et al., 2020)
	AX-94933842	BLUP	1B	61.73	637829716	637.83	C/T		0.1	3.5	0.1	-0.409	TraesCS1B02G411700		661.63Mb (Safdar et al., 2020)
	AX-95252323	BLUP	1B	61.73			C/G		0.105	3.37	0.1	-0.4
	AX-95204604	BLUP	2A	179.61			A/G		0.145	3.28	0.09	-0.4			179.61cM (Sheoran et al., 2019)
	AX-94853276	E2,BLUP	2B	102.12	606046258	606.046	C/T	missense variant	0.083	3.13	0.05-0.09	0.682	TraesCS2B02G421200		80cM (Sukumaran et al., 2018); 683.03Mb (Safdar et al., 2020)
	AX-94692705	BLUP	3B	78.77			T/C		0.185	3.5	0.1	-0.378			84.9cM (Sheoran et al., 2019)
	AX-94694963	BLUP	4B	86.54	617766738	617.767	A/G		0.498	3.22	0.09	0.27	TraesCS4B02G326900		76.346cM (Gahlaut et al., 2019); 590.86Mb (Safdar et al., 2020)
	AX-94699167	BLUP	5A	11.38	586604611	586.605	T/C	intergenic variant	0.493	3.11	0.09	0.315		TraesCS5A02G391400	571.16Mb (Safdar et al., 2020)
	AX-94796479	BLUP	5A	11.38	588375806	588.376	A/G	3 prime UTR variant	0.49	3.07	0.09	0.313	TraesCS5A02G392000		610.22Mb (Safdar et al., 2020)
	AX-94671981	BLUP	7A	29.9	96537528	96.5375	C/T		0.063	3.12	0.09	-0.496	TraesCS7A02G145100		1.70Mb (Safdar et al., 2020)
	AX-94993081	BLUP	7A	29.9			C/T		0.07	3.01	0.09	0.445			76cM (Sukumaran et al., 2018)
	AX-95153132	BLUP	7A	29.9	96537095	96.5371	A/G		0.07	3.01	0.09	0.445	TraesCS7A02G145100
	AX-94764900	BLUP	7A	30.2			A/G		0.168	3.14	0.09	-0.33			63.21cM (Qaseem et al., 2019)
	AX-94433005	BLUP	7B	132.83					0.255	3	0.09	0.288			114.753cM (Gahlaut et al., 2019)
	AX-94508292	BLUP	7D	127.78	512746312	512.746	T/C	prime UTR variant	0.19	3.36	0.1	0.343	TraesCS7D02G397800		84.6cM (Ward et al., 2019); 600.45Mb (Safdar et al., 2020)
TP	AX-94415704	BLUP	1A	74.11	188223531	188.224	C/T		0.05	3.01	0.08	0.179			48.15–65.05cM (Ren et al., 2018)
	AX-94463381	BLUP	1A	74.11					0.05	3.01	0.08	0.179
	AX-94464572	BLUP	1A	74.11	148608949	148.609	G/A		0.05	3.01	0.08	-0.179	TraesCS1A02G125100
	AX-94521615	BLUP	1A	74.11	165172609	165.173	T/G		0.05	3.01	0.08	-0.179	TraesCS1A02G129400
	AX-94682929	BLUP	1A	74.11			G/A		0.173	3.82	0.1	-0.123
	AX-94714980	BLUP	1A	74.11			T/C		0.053	3.42	0.09	-0.191
	AX-94716299	BLUP	1A	74.11	117808277	117.808	C/T		0.073	4.21	0.11	-0.187
	AX-94757176	E2, BLUP	1A	74.11					0.09	3.99	0.08-0.10	-0.252
	AX-94779840	BLUP	1A	74.11	488625107	488.625	T/C		0.12	4.1	0.11	-0.15			581.83Mb (Safdar et al., 2020)
	AX-94834373	BLUP	1A	74.11			C/T		0.108	3.07	0.08	-0.131
	AX-94903441	BLUP	1A	74.11			G/A		0.06	3.58	0.1	0.191
	AX-95024082	BLUP	1A	74.11	482335926	482.336	G/A		0.105	3.23	0.09	-0.135	TraesCS1A02G285000		581.59Mb (Safdar et al., 2020)
	AX-95081035	BLUP	1A	74.11			A/G		0.05	3.01	0.08	0.179
	AX-95102251	BLUP	1A	74.11			A/G		0.083	3.93	0.1	0.178
	AX-95120675	BLUP	1A	74.11			C/G		0.105	3.2	0.09	-0.136
	AX-95213884	BLUP	1A	74.11	150894884	150.895	C/T		0.05	3.01	0.08	-0.179	TraesCS1A02G126000
	AX-94406983	BLUP	2B	104.59	752491171	752.491	G/C		0.108	3.18	0.09	-0.143	TraesCS2B02G558300	TraesCS2B02G558200	98.05–108.85cM (Ren et al., 2018)
	AX-95003212	BLUP	5A	55.29			T/C		0.365	3.11	0.09	-0.106			18.20cM (Guo et al., 2018)
	AX-94446620	E2,BLUP	7A	201.13	736688882	736.689	G/A	3 prime UTR variant	0.088	3.61	0.08-0.10	-0.255	TraesCS7A02G569900
	AX-94539337	BLUP	7A	201.13	736518682	736.519	C/G		0.1	3.08	0.08	-0.131			700.34Mb (Safdar et al., 2020)
	AX-94564230	BLUP	7B	119.73			A/C		0.073	3.87	0.1	-0.183			163.3cM (Qaseem et al., 2019)
PH	AX-94399186	E2,E3,BLUP	1A	74.11	350395975	350.396	G/A		0.225	4.19	0.41-0.42	-4.73	TraesCS1A02G193400		77.78cM (Alqudah et al., 2020)
	AX-94500378	E2,E3,BLUP	1A	74.11					0.228	4.02	0.41-0.42	-4.6
	AX-94630858	BLUP	1A	74.11	92567918	92.5679			0.428	3.07	0.41	4.018	TraesCS1A02G096500		92.57Mb (Li et al., 2019)
	AX-94724771	E2,E3,BLUP	1A	74.11	351347633	351.348	T/A	3 prime UTR variant	0.26	4.07	0.41-0.42	4.29	TraesCS1A02G194000	TraesCS1A02G194100	434.11-440.19Mb (Li F et al., 2019)
	AX-94755693	E2,E3,BLUP	1A	74.11			C/T		0.213	3.94	0.41-0.42	4.753			93.61cM (Qaseem et al., 2019)
	AX-94768467	E2,E3,BLUP	1A	74.11	350411621	350.412	T/C		0.225	4.19	0.41-0.42	-4.73			480.60Mb (Alqudah et al., 2020)
	AX-94874885	E2,E3,BLUP	1A	74.11			G/A		0.25	3.74	0.41-0.42	-4.102
	AX-94875204	E2,E3,BLUP	1A	74.11			G/A		0.195	3.57	0.41-0.42	4.852
	AX-94907052	E1,E3,BLUP	1A	74.11	320224045	320.224	G/C		0.445	3.54	0.33-0.41	4.3	TraesCS1A02G177400		225.35Mb (Li et al., 2019)
	AX-94912730	E2,E3,BLUP	1A	74.11	345309209	345.309	C/T		0.208	3.74	0.41-0.42	-4.579			449.83Mb (Li et al., 2019)
	AX-95082367	E2,E3,BLUP	1A	74.11	333776320	333.776	G/A		0.223	4.44	0.42-0.43	4.903			328.84Mb (Li et al., 2019)
	AX-95240787	E2,E3,BLUP	1A	74.11			C/T		0.263	4.18	0.41-0.42	-4.304
	AX-94924436	E2,E3,BLUP	1A	74.86			T/C	synonymous variant	0.153	3.82	0.40-0.41	-9.104			84cM (Sukumaran et al., 2018)
	AX-95164417	E2,E3	1A	74.86	439073685	439.074	A/C	missense variant	0.153	3.53	0.40-0.41	-8.758	TraesCS1A02G247500		434.1-440.2Mb (Li et al., 2019)
	AX-95099974	E2,E3,BLUP	2B	104.59			G/A	synonymous variant	0.203	4.06	0.42	4.559			106cM (Ellis et al., 2005)
	AX-94473921	E1,E2,E3,BLUP	3A	73.31	435803567	435.804	A/C	3 prime UTR variant	0.143	5.48	0.36-0.42	10.351	TraesCS3A02G233300		97.34cM (Ain et al., 2015); 391.5-393.4Mb (Basile et al., 2019)
	AX-94407346	E1,E2,E3,BLUP	3A	74.06	457797403	457.797	G/T	intergenic variant	0.135	7.25	0.40-0.45	-12.639			87.1cM (Ali et al., 2011); 491.54Mb (Li et al., 2019)
	AX-94460311	E2,BLUP	3B	0.79	2520591	2.52059	G/A	missense variant	0.418	3.15	0.41	-3.272	TraesCS3B02G004700		6cM (Jaiswal et al., 2016); 16.4-17.1Mb (Basile et al., 2019)
	AX-94486759	E2,E3,BLUP	3B	61.01	35874272	35.8743	C/G	3 prime UTR variant	0.39	3.14	0.40-0.41	3.383	TraesCS3B02G064500		59.17cM (Turuspekov et al., 2017); 23.03Mb (Li et al., 2019)
	AX-94446754	BLUP	6A	35.83			C/T		0.07	3.09	0.41	6.6			58cM (Sukumaran et al., 2018)
SL	AX-95222141	E2,BLUP	1B	0.79			C/T	intergenic variant	0.4	3.33	0.19-0.28	0.322			24.64cM (Sheoran et al., 2019)
	AX-94875742	BLUP	1B	8.24			G/C		0.235	3.02	0.19	-0.267			57.99cM (Lozada et al., 2017)
	AX-94425541	E1,BLUP	1D	95.7	168486188	168.486	G/A	intergenic variant	0.13	3.79	0.07-0.20	0.429			40.00Mb (Li et al., 2020)
	AX-94629635	E1,E2,BLUP	1D	95.7			G/A	downstream gene variant	0.12	4.13	0.07-0.28	-0.484
	AX-95216172	BLUP	1D	95.7	203750593	203.751	C/G		0.133	3.2	0.19	-0.303	TraesCS1D02G147600	TraesCS1D02G147700	253.99Mb (Li et al., 2020)
	AX-94468489	BLUP	3B	18.86	21346104	21.3461	G/T		0.338	3.14	0.19	0.201	TraesCS3B02G042100		10.74Mb (Sun et al., 2017)
	AX-94866790	E3,BLUP	5B	209.94			G/C	synonymous variant	0.158	3.25	0.16-0.19	-0.343			166.5cM (Guo et al., 2018)
	AX-94972025	E3,BLUP	5B	209.94	634279894	634.28	G/A	intergenic variant	0.21	4.18	0.18-0.19	0.323			584.09-584.10Mb (Rahimi et al., 2019)
	AX-94473576	BLUP	7A	27.21			A/C		0.188	3.19	0.19	-0.432			24.94cM (Sheoran et al., 2019)
	AX-95256422	BLUP	7A	27.21			C/T		0.178	3.19	0.19	-0.435
SDW	AX-94506140	E2,BLUP	1A	50.59			C/T	intergenic variant	0.12	3.38	0.09-0.10	0.197
	AX-94974969	E2,BLUP	1A	54.04	1338148	1.33815	T/C	synonymous variant	0.285	3.25	0.08-0.11	0.127	TraesCS1A02G002700		53cM (Ogbonnaya et al., 2017)
	AX-94700885	E2,BLUP	2A	1.59			A/C	synonymous variant	0.205	3.31	0.09-0.11	0.198
	AX-94475572	E3,BLUP	2B	102.12					0.358	3.33	0.09-0.12	-0.123			141cM (Valluru et al., 2016)
	AX-94433061	BLUP	3A	209.17	724319990	724.32	C/T		0.1	3.28	0.11	0.176	TraesCS3A02G499000
	AX-94526152	E2,BLUP	3A	209.17	721666229	721.666	C/T	3 prime UTR variant	0.205	3.49	0.09-0.10	-0.148	TraesCS3A02G496200	TraesCS3A02G496100	721.3-725.8Mb (Li et al., 2019)
	AX-94823297	E1,E2,BLUP	3A	209.17			C/T	intergenic variant	0.2	3.49	0.09-0.11	3.365
	AX-94452286	E2,BLUP	3B	83.69	71144419	71.1444	G/A	3 prime UTR variant	0.235	3.04	0.08-0.09	0.142	TraesCS3B02G104700		72cM (Valluru et al., 2016); 25.42Mb (Rahimi et al., 2019)
	AX-94544731	E1,BLUP	6A	6.84	11499602	11.4996	G/A	missense variant	0.18	3.48	0.09-0.11	-0.263	TraesCS6A02G023000
GNS	AX-94913549	E3,BLUP	1A	54.04					0.32	3.42	0.23	-2.166			46.79cM (Turuspekov et al., 2017)
	AX-94908088	E3,BLUP	1B	35.34	555298838	555.299	A/G	synonymous variant	0.37	3.64	0.23-0.24	-2.147	TraesCS1B02G329400		46cM (Guo et al., 2018); 565.65Mb (Li et al., 2018)
	AX-94432058	E2,BLUP	1B	147.26					0.435	3.34	0.16-0.22	1.78
	AX-94463225	E2,BLUP	2A	179.61	764089951	764.09	T/G	synonymous variant	0.183	4.1	0.17-0.24	-2.652	TraesCS2A02G563400		171.01cM (Bhushal et al., 2017); 772.97Mb (Zhang et al., 2012)
	AX-94732225	E2,BLUP	3B	45.96	29614613	29.6146	G/A	missense variant	0.118	3.68	0.16-0.23	3.068	TraesCS3B02G056100		59.17cM (Guo et al., 2017); 25.42Mb (Rahimi et al., 2019)
	AX-94561124	E2,BLUP	3B	56.43			C/T	missense variant	0.398	4.23	0.18-0.23	-2.151			56.89cM (Turuspekov et al., 2017)
	AX-94452286	E2,BLUP	3B	83.69	71144419	71.1444	G/A	3 prime UTR variant	0.235	3.24	0.16-0.22	2.234	TraesCS3B02G104700		60.303cM (Guo et al., 2017)
	AX-95128040	E2,BLUP	3B	83.69	70268451	70.2685	G/T	intergenic variant	0.298	3.89	0.17-0.23	-2.221			60.60cM (Guo et al., 2018)
	AX-94494277	E1,E2,BLUP	3D	29.49			G/A	intergenic variant	0.408	3.89	0.17-0.24	2.14
	AX-94457680	E3,BLUP	5A	71.48	706663415	706.663	C/G	downstream gene variant	0.228	3.1	0.21-0.22	-1.818	TraesCS5A02G555100		30-57.93cM (Qaseem et al., 2018); 625.71Mb (Onyemaobi et al., 2018)
GWS	AX-94562727	BLUP	1A	54.04	5646294	5.64629	T/G		0.418	3.22	0.16	0.062	TraesCS1A02G009400
	AX-94731951	E2,BLUP	1A	54.04			G/A	intergenic variant	0.378	3.28	0.13-0.16	0.084
	AX-94913549	E3,BLUP	1A	54.04					0.32	3.35	0.14-0.17	-0.087
	AX-95154274	E2,BLUP	1A	54.04					0.385	3.69	0.14-0.17	-0.089
	AX-95248034	BLUP	1A	54.04			G/A		0.063	3.45	0.17	-0.125
	AX-94432058	E2,BLUP	1B	147.26					0.435	3.14	0.13	0.07
	AX-94475572	E3,BLUP	2B	102.12					0.358	3.28	0.13-0.17	-0.075			119.07cM (Alqudah et al., 2020)
	AX-94452286	E2,BLUP	3B	83.69	71144419	71.1444	G/A	3 prime UTR variant	0.235	3.62	0.14-0.15	0.107	TraesCS3B02G104700		73.58Mb (Li et al., 2020)
	AX-94944018	E2,BLUP	3B	83.69	71328472	71.3285	C/G		0.22	3.13	0.13-0.15	0.104	TraesCS3B02G105100
	AX-95128040	E2,E3,BLUP	3B	83.69	70268451	70.2685	G/T	intergenic variant	0.298	4.68	0.15-0.19	-0.109
	AX-94494277	BLUP	3D	29.49			G/A	intergenic variant	0.408	3.22	0.16	0.063			55.947cM (Guo et al., 2017)
	AX-95140750	BLUP	4B	86.54			C/T		0.085	3.22	0.16	0.104			100.86cM (Lozada et al., 2017)
	AX-95001743	E2,E3,BLUP	5A	12.25			A/G	missense variant	0.173	3.67	0.13-0.17	-0.121
	AX-94544731	E1,BLUP	6A	6.84	11499602	11.4996	G/A		0.18	3.67	0.12-0.15	-0.183	TraesCS6A02G023000		11.59Mb (Alqudah et al., 2020)
	AX-95239942	BLUP	6A	26.51			A/G		0.078	3.05	0.16	-0.111			25.52cM (Alqudah et al., 2020)
CW	AX-94526152	E1,E2,E3,BLUP	3A	209.17	721666229	721.666	C/T	3 prime UTR variant	0.205	4.1	0.06-0.08	-0.104	TraesCS3A02G496200	TraesCS3A02G496100
	AX-94823297	E1,E2,E3,BLUP	3A	209.17			C/T	intergenic variant	0.2	4.33	0.07-0.08	0.111
	AX-94842717	E2,E3,BLUP	3A	209.17			A/G	missense variant	0.473	4.56	0.07-0.09	-0.093
	AX-94706906	E2,E3,BLUP	5B	46.94	287624187	287.624	C/T	intergenic variant	0.21	3.63	0.06-0.07	-0.109			45.80cM (Guo et al., 2018)
	AX-95632529	E2,E3,BLUP	5B	46.94	139166778	139.167			0.208	3.79	0.06-0.07	-0.111	TraesCS5B02G104300		38.20cM (Guo et al., 2017)
	AX-94499921	E3,BLUP	5B	47.73			G/A	synonymous variant	0.218	3.24	0.05-0.06	-0.102
	AX-95131153	E1,E2,E3,BLUP	5B	51.91			A/G	intergenic variant	0.213	3.87	0.06-0.07	-0.109
	AX-94439232	E3,BLUP	5B	55.29			C/A	intergenic variant	0.293	3.07	0.04-0.05	-0.082
	AX-94657178	E1,BLUP	6B	62.83			A/G	missense variant	0.353	3.3	0.05-0.06	0.096			62.61cM (Guo et al., 2017)
SF	AX-94526152	E3,BLUP	3A	209.17	721666229	721.666	C/T	3 prime UTR variant	0.205	3.15	0.83-0.85	3.092	TraesCS3A02G496200	TraesCS3A02G496100
	AX-94823297	E3,BLUP	3A	209.17			C/T	intergenic variant	0.2	3.03	0.08	-5.849
	AX-94842717	E3,BLUP	3A	209.17			C/T	intergenic variant	0.21	3.04	0.08-0.09	0.323
	AX-94396258	BLUP	3B	0	2030445	2.03044	G/A		0.39	3.34	0.09	-4.386
	AX-94413653	BLUP	3B	0			G/A		0.493	3.46	0.1	-4.442
	AX-94732225	E3,BLUP	3B	45.96	29614613	29.6146	G/A	missense variant	0.118	3.33	0.06-0.09	7.525	TraesCS3B02G056100		23-24Mb (Basile et al., 2019)
	AX-94823192	E3,BLUP	4A	45.84	29073245	29.0732	C/T	synonymous variant	0.328	4.47	0.09-0.11	-6.896	TraesCS4A02G036600
	AX-94950716	E2,BLUP	4A	210.24	726447484	726.447	A/G	synonymous variant	0.343	3.02	0.07-0.10	5.628	TraesCS4A02G462300		720.82Mb (Pradhan et al., 2019)
	AX-95107988	E3,BLUP	5A	84.99			A/G	missense variant	0.473	4.57	0.1.-0.11	6.151
	AX-94706906	E2,BLUP	5B	46.94					0.273	3.31	0.09-0.10	5.52			45.80cM (Guo et al., 2018)
	AX-95632529	E3,BLUP	5B	46.94					0.208	3.52	0.09	7.107
	AX-95131153	E3,BLUP	5B	51.91			A/G	intergenic variant	0.213	3.08	0.08-0.09	6.53
	AX-94439232	E3,BLUP	5B	55.29	287624187	287.624	C/A	intergenic variant	0.293	3.08	0.08	5.659			92.30cM (Turuspekov et al., 2017)
	AX-94484139	BLUP	5B	55.29	289567049	289.567	T/C		0.3	3.07	0.09	4.306	TraesCS5B02G156900
BM	AX-94751512	BLUP	2A	130.82	724305198	724.305	T/C		0.325	3.13	0.09	-0.019			764.11Mb (Safdar et al., 2020)
	AX-94598770	E3, E4	3D	194.61			C/A	3 prime UTR variant	0.253	3.12	0.06-0.09	-0.09
	AX-94464974	E3,BLUP	3D	203.07	611164175	611.164	A/G	splice region variant	0.273	3.04	0.07-0.09	-0.092	TraesCS3D02G538500
	AX-94493158	E3,BLUP	3D	203.07	611145358	611.145	G/A	synonymous variant	0.273	3.04	0.07-0.09	-0.092	TraesCS3D02G538400
	AX-94849223	E3, E4	3D	203.07			T/G	intergenic variant	0.275	3.3	0.06-0.09	0.09
	AX-94919303	BLUP	6A	0	613660	0.61366	C/T		0.47	3.01	0.09	-0.017	TraesCS6A02G000600		2cM (Guo et al., 2018); 6.74Mb (Safdar et al., 2020)
GY	AX-94784245	E2,E3,BLUP	1B	8.24			C/T	synonymous variant	0.495	3.41	0.23-0.29	24.831
	AX-94880760	E1,BLUP	2A	0			T/G	synonymous variant	0.46	3.12	0.22-0.27	21.331
	AX-95232823	E3,BLUP	2B	54.66			C/T	missense variant	0.453	3.07	0.27-0.29	17.909			34cM (Ogbonnaya et al., 2017)
	AX-94761935	E1,BLUP	2B	88.33	161416933	161.417	G/C	missense variant	0.06	3.53	0.22-0.30	-42.073	TraesCS2B02G186600		80cM (Sukumaran et al., 2018); 165.80Mb (Li et al., 2019)
	AX-94407346	E2,E3,BLUP	3A	74.06	457797403	457.797	G/T	intergenic variant	0.135	4.15	0.25-0.30	76.3			87.1cM (Ali et al., 2011); 466.57Mb (Li et al., 2019)
	AX-94598770	E3,BLUP	3D	194.61			C/A	3 prime UTR variant	0.253	3.03	0.27-0.29	-22.177
	AX-94464974	E3,BLUP	3D	203.07	611164175	611.164	A/G	splice region variant	0.273	3.65	0.28-0.30	-25.488	TraesCS3D02G538500		570.8-572.8Mb (Li et al., 2019)
	AX-94493158	E3,BLUP	3D	203.07	611145358	611.145	G/A	synonymous variant	0.273	3.65	0.28-0.30	-25.488	TraesCS3D02G538400		517.00Mb (Li et al., 2019)
	AX-94598323	E3,BLUP	3D	203.45	611188404	611.188	C/T		0.423	3.72	0.28-0.30	-22.599			567.20Mb (Rahimi et al., 2019)
	AX-94748723	E3,BLUP	3D	203.45			C/T	3 prime UTR variant	0.425	3.05	0.27-0.29	-19.583
	AX-94589857	E1,BLUP	4B	16.98	656812083	656.812	C/T	intergenic variant	0.11	3.05	0.22-0.28	-27.844			657.19Mb (Alqudah et al., 2020)
	AX-94461604	E1,BLUP	4B	106.27	21384179	21.3842	A/G	intron variant	0.395	3.76	0.24-0.29	-22.847	TraesCS4B02G029100		101.24cM (Ain et al., 2015)
	AX-94472479	BLUP	5A	72.22	417884070	417.884	C/T		0.06	3.18	0.3	35.33	TraesCS5A02G207000		53.47cM (Qaseem et al., 2019); 445.63Mb (Li et al., 2019)
	AX-94579590	BLUP	6A	76.51					0.415	3.14	0.3	19.891			34cM (Sukumaran et al., 2018)
	AX-94382701	E2,BLUP	6A	103.98					0.305	3.15	0.24-0.28	25.173			77-85cM (Sukumaran et al., 2017)
	AX-94515060	E2,BLUP	6A	103.98			A/G	synonymous variant	0.305	3.41	0.24-0.28	-26.361
	AX-94663736	E2,BLUP	6A	103.98	538056697	538.057	A/G	3 prime UTR variant	0.31	3.55	0.25-0.29	-27.27	TraesCS6A02G305400	TraesCS6A02G305300	110.7cM (Ward et al., 2019); 510.26Mb (Li et al., 2019)
	AX-94740458	E2,BLUP	6A	103.98			G/A	missense variant	0.305	3.41	0.24-0.28	-26.361			133.74cM (Qaseem et al., 2019)
	AX-94761286	E2,BLUP	6A	103.98	536254462	536.254	G/A	3 prime UTR variant	0.305	3.41	0.24-0.28	26.361	TraesCS6A02G303000		499.41Mb (Li et al., 2019)
	AX-94925474	E2,BLUP	6A	103.98	536256377	536.256	T/C	missense variant	0.31	3.49	0.25-0.28	-26.204	TraesCS6A02G303100		555.67Mb (Li et al., 2019)
	AX-95633932	E2,BLUP	6A	103.98					0.31	3.58	0.25-0.28	-26.425
HI	AX-94784245	E2,BLUP	1B	8.24			C/T	synonymous variant	0.495	3.51	0.36-0.38	1.17
	AX-94473921	E2,BLUP	3A	73.31	435803567	435.804	A/C	3 prime UTR variant	0.143	3.2	0.36-0.28	-3.326	TraesCS3A02G233300		562.421Mb (Hassouni et al., 2019)
	AX-94407346	E2,BLUP	3A	74.06	457797403	457.797	G/T	intergenic variant	0.135	5.35	0.39-0.41	4.703			58.21cM (Guo et al., 2017); 593.314Mb (Bhatta et al., 2018)
	AX-94382065	E2,BLUP	3B	8.28	13756236	13.7562	C/T	intergenic variant	0.135	3.52	0.35-0.40	1.825			10.71Mb (Safdar et al., 2020)
	AX-94521055	E2,BLUP	3B	9.82					0.13	3.12	0.35-0.39	-1.839
	AX-94589857	E1,BLUP	4B	16.98	656812083	656.812	C/T	intergenic variant	0.11	3.28	0.26-0.38	-1.713			57.77cM (Guo et al., 2017)
	AX-94461604	E1,BLUP	4B	106.27	21384179	21.3842	A/G	intron variant	0.395	3.39	0.26-0.38	-1.244	TraesCS4B02G029100		12.89Mb (Safdar et al., 2020)
	AX-94526913	E1,BLUP	5B	254.9	683110949	683.111	A/T	missense variant	0.435	3.49	0.26-0.39	-1.379	TraesCS5B02G521100		672.59Mb (Safdar et al., 2020)
	AX-94382701	E3,BLUP	6A	103.98					0.305	3.82	0.29-0.40	1.37			133.74cM (Qaseem et al., 2019)
	AX-94391944	BLUP	6A	103.98	535894743	535.895	C/T		0.263	3.22	0.4	-1.059
	AX-94493247	BLUP	6A	103.98	535990205	535.99	A/T		0.253	3.13	0.4	-1.061	TraesCS6A02G302500
	AX-94506689	BLUP	6A	103.98					0.263	3.11	0.4	-1.04
	AX-94515060	E3,BLUP	6A	103.98			A/G	synonymous variant	0.305	3.95	0.29-0.40	-1.367
	AX-94663736	E3,BLUP	6A	103.98	538056697	538.057	A/G	3 prime UTR variant	0.31	4.05	0.29-0.41	-1.386	TraesCS6A02G305400	TraesCS6A02G305300	557.71Mb (Molero et al., 2019)
	AX-94740458	E3,BLUP	6A	103.98			G/A	missense variant	0.305	3.95	0.29-0.40	-1.367
	AX-94761286	E3,BLUP	6A	103.98	536254462	536.254	G/A	3 prime UTR variant	0.305	3.95	0.29-0.40	-1.367	TraesCS6A02G303000
	AX-94925474	E3,BLUP	6A	103.98	536256377	536.256	T/C	missense variant	0.31	3.95	0.29-0.40	-1.371	TraesCS6A02G303100
	AX-95633932	E3,BLUP	6A	103.98					0.31	3.96	0.29-0.40	-1.376
TGW	AX-95235935	E1,E2	2A	94.82			G/A	missense variant	0.079	3.58	0.08-0.09	2.73			70cM (Sukumaran et al., 2018)
	AX-94456215	BLUP	3A	207.58	722357772	722.358	A/G		0.303	3.24	0.11	-0.483			720.59Mb (Jia et al., 2013)
	AX-94526152	E3,BLUP	3A	209.17	721666229	721.666	C/T	3 prime UTR variant	0.205	3.77	0.08-0.14	2.353	TraesCS3A02G496200	TraesCS3A02G496100	721.23Mb (Liu et al. 2014)
	AX-94823297	E3,BLUP	3A	209.17			C/T	intergenic variant	0.2	3.72	0.08-0.14	-2.425
	AX-94842717	E3,BLUP	3A	209.17			A/G	missense variant	0.473	4.38	0.05-0.15	2.114
	AX-94732225	E3,BLUP	3B	45.96	29614613	29.6146	G/A	missense variant	0.118	3.14	0.07-0.12	2.863	TraesCS3B02G056100		51cM (Sukumaran et al., 2017); 18.87Mb (Ahmed et al., 2020)
	AX-94517134	E1,E2	3B	180.88	779535727	779.536	A/G	synonymous variant	0.107	3.44	0.08-0.09	-1.97	TraesCS3B02G540900		761.48Mb (Cuthbert et al., 2008)
	AX-94569072	E1,E2	3B	183.56	680242673	680.243	C/T	intergenic variant	0.099	3.32	0.08	1.92			138.34cM (Ain et al., 2015); 586.52Mb (Cao et al., 2014)
	AX-94823192	E3,BLUP	4A	45.84	29073245	29.0732	C/T	synonymous variant	0.328	3.55	0.09-0.13	-2.333	TraesCS4A02G036600		64.6cM (Ward et al., 2019)
	AX-94392424	E1,E2	4B	137.76			C/T	3 prime UTR variant	0.338	4.59	0.10-0.11	1.42			93.60cM (Turuspekov et al., 2017)
	AX-94904565	E1,E2	4D	0	3404600	3.4046	C/G		0.371	3.72	0.08-0.09	1.22	TraesCS4D02G006200		1.14cM (Akram et al., 2020); 1.40Mb (Li et al., 2018)
	AX-94747224	E1,E2	5A	13.46	613477789	613.478	A/G	3 prime UTR variant	0.393	3.46	0.09	1.34	TraesCS5A02G428800	TraesCS5A02G428700	15.53cM (Ahmed et al., 2020); 616.88Mb (Sukumaran et al., 2015, 2018)
	AX-94403261	E1,BLUP	5D	4.8	555912918	555.913	T/C	downstream gene variant	0.096	3.12	0.08	-1.994	TraesCS5D02G548200		555.36Mb (Safdar et al., 2020)
	AX-94410853	BLUP	5D	4.8	555048336	555.048	T/C		0.09	3	0.1	0.755		TraesCS5D02G546400, TraesCS5D02G546500	431.89Mb (Wang et al., 2012)
	AX-94542611	E1,BLUP	5D	4.8	555913198	555.913	T/A	intron variant	0.096	3.36	0.08	-2.075	TraesCS5D02G548200		560.329Mb (Li et al., 2020)
	AX-94603155	E1,BLUP	5D	4.8	554472730	554.473	C/G	3 prime UTR variant	0.089	3.11	0.08	-2.045	TraesCS5D02G545100		431.89Mb (Sun et al., 2009)
	AX-94610590	E1,BLUP	5D	4.8	555928807	555.929	C/G	missense variant	0.081	3.35	0.08	2.24	TraesCS5D02G548300		472.63Mb (Quarrie et al., 2005)
	AX-94957227	BLUP	5D	4.8			C/T		0.1	3.07	0.1	-0.737
	AX-95097548	BLUP	5D	4.8	555447341	555.447	T/C		0.095	3.27	0.11	0.775	TraesCS5D02G547200		557.95Mb (Jiang et al., 2015)
	AX-95211579	BLUP	5D	4.8	555064864	555.065	A/G		0.09	3	0.1	-0.755			554.47Mb (Safdar et al., 2020)
	AX-95170264	E1,BLUP	7A	29.9			G/A	intron variant	0.275	3.38	0.07-0.08	0.78
	AX-94389673	BLUP	7A	163.43	699740214	699.74	G/A		0.35	3.07	0.08	1.138	TraesCS7A02G512300		151.2cM (Ward et al., 2019); 699.23Mb (Quarrie et al., 2005)
	AX-94630668	BLUP	7B	24.53			T/C		0.183	3.39	0.11	0.604			29.49cM (Ahmed et al., 2020)
	AX-94879825	BLUP	7B	96.68	643296025	643.296	T/C		0.47	3.05	0.1	-0.454	TraesCS7B02G378700		114.75cM (Akram et al., 2020); 626.1-627.6Mb (Basile et al., 2019)
DA- Days to anthesis; DH- Days to heading; DM- Days to maturity; TP- Tiller per plant; PH- Plant height; SL- Spike length; SDW- Spike dry weight; GNS- Grain number per spike; GWS- Grain weight per spike; CW- Chaff weight; SF- Spike fertility; BM- Biomass; GY- Grain yield; HI- Harvest index; TGW- Thousand grain weight

## Sheet: Table S6
Table S6: List of SNP markers showing pleiotropism
Trait	SNP	Chr	Pos (cM)	Position (bp)
GNS/GWS	AX-94913549	1A	54.04
DH/DA	AX-94679841	1A	58.79
GY/HI	AX-94784245	1B	8.24
GNS/GWS	AX-94432058	1B	147.26
DH/DA	AX-94870786	2B	27.22	26297175
DH/DA	AX-95005889	2B	27.22
DH/DA	AX-95153371	2B	27.22
GWS/SDW	AX-94475572	2B	102.12
DH/DA	AX-95126021	2B	104.59
PH/HI	AX-94473921	3A	73.31	435803567
GY/PH/HI	AX-94407346	3A	74.06	457797403
DH/DA	AX-94805904	3A	127.08	657935157
DH/DA	AX-94712794	3A	127.87
SF/CW/SDW/TGW	AX-94526152	3A	209.17	721666229
SF/CW/SDW/TGW	AX-94823297	3A	209.17
SF/CW/TGW/DH/DA	AX-94842717	3A	209.17
GNS/SF/TGW	AX-94732225	3B	45.96	29614613
GNS/GWS/SDW	AX-94452286	3B	83.69	71144419
GNS/GWS	AX-95128040	3B	83.69	70268451
GNS/GWS	AX-94494277	3D	29.49
GY/BM	AX-94598770	3D	194.61
GY/BM	AX-94464974	3D	203.07	611164175
GY/BM	AX-94493158	3D	203.07	611145358
SF/TGW	AX-94823192	4A	45.84	29073245
GY/HI	AX-94589857	4B	16.98	656812083
GY/HI	AX-94461604	4B	106.27	21384179
DH/DA/DM	AX-94699167	5A	11.38	586604611
DH/DA/DM	AX-94796479	5A	11.38	588375806
DH/DA	AX-94456473	5A	89.02	533279538
DH/DA	AX-95187165	5A	89.02
DH/DA	AX-95257620	5A	89.02	533291975
DH/DA	AX-95190871	5A	92.18	546306258
SF/CW	AX-94706906	5B	46.94	287624187
SF/CW	AX-95632529	5B	46.94	139166778
SF/CW	AX-95131153	5B	51.91
SF/CW	AX-94439232	5B	55.29	287624187
GWS/SDW	AX-94544731	6A	6.84	11499602
DH/DA	AX-94507707	6A	33.79	29559352
DH/DA	AX-95011132	6A	33.79	30031055
DH/DA	AX-95070275	6A	33.79	31048301
DH/DA	AX-95219967	6A	33.79	31036496
DH/DA	AX-95136668	6A	43.06
DH/DA	AX-95090383	6A	45.12	34287125
DH/DA	AX-94511241	6A	45.5
DH/DA	AX-94381147	6A	47.56	34300722
DH/DA	AX-94724484	6A	47.56
GY/HI	AX-94382701	6A	103.98
GY/HI	AX-94515060	6A	103.98
GY/HI	AX-94663736	6A	103.98	538056697
GY/HI	AX-94740458	6A	103.98
GY/HI	AX-94761286	6A	103.98	536254462
GY/HI	AX-94925474	6A	103.98	536256377
GY/HI	AX-95633932	6A	103.98
DH/DA	AX-94535041	7B	24.53	718340430
DH/DA	AX-95203420	7B	189.6	33903197
DH/DM	AX-94508292	7D	127.78	512746312
DH- Days to heading; DA- Days to anthesis; DM- Days to maturity; GNS- Grain number per spike; GWS- Grain weight per spike; SDW- Spike dry weight; SF- Spike fertility; TGW- Thousand grain weight; GY- Grain yield; BM- Biomass; HI- Harvest index; PH- Plant height; CW- Chaff weight

## Sheet: Table S7
Table S7: Functional annotation of candidate genes
Trait	Datasets	SNP	Chromosome	Position		Alleles	SNP Type	Gene Type	IWGSC Stable ID	FPKM	Zadoks Scale	IWGSC Coordinates			Functional Annotation
				cM	bp							Chromosome	Start	End	Cellular Component	Biological Process	Molecular Function	Interpro Description
SDW	E2,BLUP	AX-94974969	1A	54.04	1338148	T/C	synonymous variant	Overlapping	TraesCS1A02G002700	23.44	Spike_Z32	1A	1336841	1348326	Nucleus (GO:0005634)	Regulation of transcription, DNA-templated (GO:0006355)	Transcription corepressor activity (GO:0003714)	Histone deacetylase interacting domain (IPR013194), Paired amphipathic helix (IPR003822), Paired amphipathic helix superfamily (IPR036600), Sin3, C-terminal (IPR031693), Transcriptional regulatory protein Sin3-like (IPR039774)
GWS	BLUP	AX-94562727	1A	54.04	5646294	T/G		Overlapping	TraesCS1A02G009400	1.65	Spike_Z39	1A	5645211	5650510	ADP binding (GO:0043531), ATP binding (GO:0005524)			Transcriptional regulatory protein Sin3-like (IPR039774), Leucine-rich repeat domain superfamily (IPR032675), NB-ARC (IPR002182), P-loop containing nucleoside triphosphate hydrolase (IPR027417), Rx, N-terminal (IPR041118)
PH	BLUP	AX-94630858	1A	74.11	92567918			Overlapping	TraesCS1A02G096500	149.34	Stem_Z30	1A	92564927	92567805	Ribosome (GO:0005840), Cytosolic large ribosomal subunit (GO:0022625), Structural constituent of ribosome (GO:0003735)	Translation (GO:0006412)	RNA binding (GO:0003723)	Rx, N-terminal (IPR041118), Ribosomal L18e/L15P superfamily (IPR036227), Ribosomal protein L18e (IPR000039), Ribosomal protein L18e, conserved site (IPR021132), Ribosomal protein L18e/L15P (IPR021131)
TP	BLUP	AX-94464572	1A	74.11	148608949	G/A		Overlapping	TraesCS1A02G125100	123.7	Spike_Z32	1A	148608794	148610939	Ribosome (GO:0005840)	Translation (GO:0006412)	Structural constituent of ribosome (GO:0003735)	Ribosomal protein L18e/L15P (IPR021131), Ribosomal protein L5 (IPR002132), Ribosomal protein L5 domain superfamily (IPR022803), Ribosomal protein L5, conserved site (IPR020929), Ribosomal protein L5, C-terminal (IPR031309), Ribosomal protein L5, N-terminal (IPR031310)
TP	BLUP	AX-95213884	1A	74.11	150894884	C/T		Overlapping	TraesCS1A02G126000	4.96	Spike_Z65	1A	150890798	150895231	Cytoplasm (GO:0005737)		N-acetyltransferase activity (GO:0008080), Peptide alpha-N-acetyltransferase activity (GO:0004596)	Ribosomal protein L5, N-terminal (IPR031310), Acyl-CoA N-acyltransferase (IPR016181), GNAT domain (IPR000182)
TP	BLUP	AX-94521615	1A	74.11	165172609	T/G		Overlapping	TraesCS1A02G129400	148.45	Spike_Z32	1A	165171992	165179858	Nucleus (GO:0005634), MCM complex (GO:0042555)	DNA replication (GO:0006260), DNA replication initiation (GO:0006270), DNA duplex unwinding (GO:0032508)	ATP binding (GO:0005524), DNA binding (GO:0003677), DNA helicase activity (GO:0003678)	GNAT domain (IPR000182), DNA replication licensing factor Mcm6 (IPR008049), MCM domain (IPR001208), MCM N-terminal domain (IPR027925), MCM OB domain (IPR033762), MCM, AAA-lid domain (IPR041562), Mcm6, C-terminal winged-helix domain (IPR041024), Mini-chromosome maintenance protein (IPR031327), Mini-chromosome maintenance, conserved site (IPR018525), Nucleic acid-binding, OB-fold (IPR012340), P-loo…
PH	E1,E3,BLUP	AX-94907052	1A	74.11	320224045	G/C		Overlapping	TraesCS1A02G177400	10.46	Stem_Z32	1A	320222699	320224716				P-loop containing nucleoside triphosphate hydrolase (IPR027417)
PH	E2,E3,BLUP	AX-94399186	1A	74.11	350395975	G/A		Overlapping	TraesCS1A02G193400	3.83	Stem_Z30	1A	350395521	350401398		Regulation of transcription, DNA-templated (GO:0006355)	DNA binding (GO:0003677), Lipid binding (GO:0008289), DNA-binding transcription factor activity, RNA polymerase II-specific (GO:0000981)	Protein BYPASS-related (IPR008511), Homeobox domain (IPR001356), Homeobox, conserved site (IPR017970), Homeobox-leucine zipper protein GLABRA2/ANL2/PDF2/ATML1-like (IPR042160), Homeobox-like domain superfamily (IPR009057), START domain (IPR002913)
PH	E2,E3,BLUP	AX-94724771	1A	74.11	351347633	T/A	3 prime UTR variant	Overlapping	TraesCS1A02G194000			1A	351344987	351347996	Mitochondrion (GO:0005739), Membrane (GO:0016020), Respirasome (GO:0070469), Mitochondrial inner membrane (GO:0005743), Mitochondrial respiratory chain complex I (GO:0005747)			START domain (IPR002913), NADH dehydrogenase [ubiquinone] 1 beta subcomplex subunit 10 (IPR039993), NADH-ubiquinone oxidoreductase, subunit 10 (IPR019377)
PH	E2,E3,BLUP	AX-94724771	1A	74.11	351347633	T/A	3 prime UTR variant	1.5Kb Downstream	TraesCS1A02G194100	2.26	Spike_Z65	1A	351349023	351350790		Inositol trisphosphate metabolic process (GO:0032957)	ATP binding (GO:0005524), Magnesium ion binding (GO:0000287), Inositol tetrakisphosphate 1-kinase activity (GO:0047325), Inositol-1, 3, 4-trisphosphate 6-kinase activity (GO:0052725), Inositol-1, 3, 4-trisphosphate 5-kinase activity (GO:0052726)	NADH-ubiquinone oxidoreductase, subunit 10 (IPR019377), Inositol 1, 3, 4-trisphosphate 5/6-kinase, ATP-grasp domain (IPR040464), Inositol-tetrakisphosphate 1-kinase (IPR008656), Inositol-tetrakisphosphate 1-kinase, N-terminal (IPR041429)
PH	E2,E3	AX-95164417	1A	74.86	439073685	A/C	missense variant	Overlapping	TraesCS1A02G247500	21.64	Stem_Z30	1A	439066057	439074664				Inositol-tetrakisphosphate 1-kinase, N-terminal (IPR041429), Domain of unknown function DUF630 (IPR006868)
TP	BLUP	AX-95024082	1A	74.11	482335926	G/A		Overlapping	TraesCS1A02G285000	219.85	Spike_Z65	1A	482335686	482339114			ATP binding (GO:0005524)	Domain of unknown function DUF632 (IPR006867), ATPase, nucleotide binding domain (IPR043129), Heat shock protein 70 family (IPR013126), Heat shock protein 70, conserved site (IPR018181), Heat shock protein 70kD, C-terminal domain superfamily (IPR029048), Heat shock protein 70kD, peptide-binding domain superfamily (IPR029047)
GNS	E3,BLUP	AX-94908088	1B	35.34	555298838	A/G	synonymous variant	Overlapping	TraesCS1B02G329400	7.43	Spike_Z32	1B	555297868	555301162				Heat shock protein 70kD, peptide-binding domain superfamily (IPR029047)
DM	E3,BLUP	AX-95161998	1B	38.86	613416822	C/T		1.5Kb Upstream	TraesCS1B02G380800	301.43	Spike_Z32	1B	613413051	613416161	Ribosome (GO:0005840)	Translation (GO:0006412)	Structural constituent of ribosome (GO:0003735)	Protein BRANCHLESS TRICHOME-like (IPR043424), Ribosomal L28e/Mak16 (IPR029004), Ribosomal protein L28e (IPR002672)
DM	E3,BLUP	AX-95161998	1B	38.86	613416822	C/T		Overlapping	TraesCS1B02G380900			1B	613416752	613419585	Integral component of membrane (GO:0016021), Mitochondrion (GO:0005739)	Response to cytokinin (GO:0009735)		Ribosomal protein L28e (IPR002672)
DM	BLUP	AX-94884265	1B	61.73	637826164	G/A	upstream gene variant	Overlapping	TraesCS1B02G411700	73.72	Spike_Z39	1B	637825648	637833454			GTP binding (GO:0005525), GTPase activity (GO:0003924)
DM	BLUP	AX-94933842	1B	61.73	637829716	C/T		Overlapping
SL	BLUP	AX-95216172	1D	95.7	203750593	C/G		Overlapping	TraesCS1D02G147600	25.12	Spike_Z32	1D	203745551	203750791			Nucleic acid binding (GO:0003676), RNA binding (GO:0003723)
SL	BLUP	AX-95216172	1D	95.7	203750593	C/G		1.5Kb Downstream	TraesCS1D02G147700			1D	203751932	203755679
GNS	E2,BLUP	AX-94463225	2A	179.61	764089951	T/G	synonymous variant	Overlapping	TraesCS2A02G563400	13.32	Spike_Z32	2A	764089317	764095873	Integral component of membrane (GO:0016021), Membrane (GO:0016020)	Protein phosphorylation (GO:0006468), Defense response (GO:0006952), Systemic acquired resistance, salicylic acid mediated signaling pathway (GO:0009862), Regulation of jasmonic acid mediated signaling pathway (GO:2000022), Regulation of salicylic acid mediated signaling pathway (GO:2000031)	ATP binding (GO:0005524), Protein kinase activity (GO:0004672)
DA;DH	E2,BLUP;E2,E3,BLUP	AX-94870786	2B	27.22	26297175	C/T	downstream gene variant	Overlapping	TraesCS2B02G053600	26.86	Spike_Z65	2B	26297279	26301718	Oxoglutarate dehydrogenase complex (GO:0045252)	Tricarboxylic acid cycle (GO:0006099)	Transferase activity, transferring acyl groups (GO:0016746), Dihydrolipoyllysine-residue succinyltransferase activity (GO:0004149)
GY	E1,BLUP	AX-94761935	2B	88.33	161416933	G/C	missense variant	Overlapping	TraesCS2B02G186600	17.93	Spike_Z65	2B	161414230	161419333			Nucleic acid binding (GO:0003676)
DM	E2,BLUP	AX-94853276	2B	102.12	606046258	C/T	missense variant	Overlapping	TraesCS2B02G421200	4.73	Grain_Z85	2B	606038287	606046816		Cellular response to DNA damage stimulus (GO:0006974), Cellular response to UV-C (GO:0071494)	ATP binding (GO:0005524)
TP	BLUP	AX-94406983	2B	104.59	752491171	G/C		1.5Kb Upstream	TraesCS2B02G558200	8.49	Spike_Z65	2B	752484206	752490265	Integral component of membrane (GO:0016021)
TP	BLUP	AX-94406983	2B	104.59	752491171	G/C		Overlapping	TraesCS2B02G558300	9.37	Spike_Z39	2B	752489106	752493140	Integral component of membrane (GO:0016021), Golgi membrane (GO:0000139), Trans-Golgi network (GO:0005802), Endosome (GO:0005768)	Pectin biosynthetic process (GO:0045489), Cell wall organization (GO:0071555)	Transferase activity, transferring glycosyl groups (GO:0016757), Polygalacturonate 4-alpha-galacturonosyltransferase activity (GO:0047262)
PH;HI	E1,E2,E3,BLUP;E2,BLUP	AX-94473921	3A	73.31	435803567	A/C	3 prime UTR variant	Overlapping	TraesCS3A02G233300	23.18	Stem_Z32	3A	435802912	435808768	Integral component of membrane (GO:0016021)	Nucleotide transport (GO:0006862)	ATP:ADP antiporter activity (GO:0005471)
DA;DH	E1,E2,BLUP;E1,E2,E3,BLUP	AX-94805904	3A	127.08	657935157	C/A	intergenic variant	1.5Kb Upstream	TraesCS3A02G414200			3A	657930672	657934618
SDW;CW;SF;TGW	E2,BLUP;E1,E2,E3,BLUP;E3,BLUP	AX-94526152	3A	209.17	721666229	C/T	3 prime UTR variant	1.5Kb Upstream	TraesCS3A02G496100			3A	721663771	721665844			Ribosomal large subunit binding (GO:0043023)
SDW;CW;SF;TGW	E2,BLUP;E1,E2,E3,BLUP;E3,BLUP	AX-94526152	3A	209.17	721666229	C/T	3 prime UTR variant	Overlapping	TraesCS3A02G496200			3A	721665947	721669781
SDW	BLUP	AX-94433061	3A	209.17	724319990	C/T		Overlapping	TraesCS3A02G499000	8.21	Grain_Z85	3A	724314762	724320290			RNA binding (GO:0003723)
PH	E2,BLUP	AX-94460311	3B	0.79	2520591	G/A	missense variant	Overlapping	TraesCS3B02G004700	24.36	Stem_Z32	3B	2516341	2521111	Integral component of membrane (GO:0016021), Endoplasmic reticulum membrane (GO:0005789), Membrane (GO:0016020)	Protein folding (GO:0006457)
SL	BLUP	AX-94468489	3B	18.86	21346104	G/T		Overlapping	TraesCS3B02G042100	4.3	Spike_Z65	3B	21346119	21347117			Protein binding (GO:0005515)
GNS;SF;TGW	E2,BLUP;E3,BLUP	AX-94732225	3B	45.96	29614613	G/A	missense variant	Overlapping	TraesCS3B02G056100	4.48	Leaf_Z71	3B	29614087	29629692		Protein phosphorylation (GO:0006468)	ATP binding (GO:0005524), Protein kinase activity (GO:0004672), Polysaccharide binding (GO:0030247)
PH	E2,E3,BLUP	AX-94486759	3B	61.01	35874272	C/G	3 prime UTR variant	Overlapping	TraesCS3B02G064500	7.27	Stem_Z65	3B	35873903	35876936			Calcium ion binding (GO:0005509)
SDW;GNS;GWS	E2,BLUP	AX-94452286	3B	83.69	71144419	G/A	3 prime UTR variant	Overlapping	TraesCS3B02G104700			3B	71141521	71144632
GWS	E2,BLUP	AX-94944018	3B	83.69	71328472	C/G		Overlapping	TraesCS3B02G105100	0.68	Spike_Z39	3B	71328215	71329167
TGW	E1,E2	AX-94517134	3B	180.88	779535727	A/G	synonymous variant	Overlapping	TraesCS3B02G540900			3B	779535679	779536732	Nucleus (GO:0005634), Cytoplasm (GO:0005737)
BM;GY	E3,BLUP	AX-94493158	3D	203.07	611145358	G/A	synonymous variant	Overlapping	TraesCS3D02G538400	9.85	Spike_Z39	3D	611144224	611148575	Extracellular region (GO:0005576), Cell wall (GO:0005618)	Cell wall organization (GO:0071555)	Hydrolase activity (GO:0016787)
BM;GY	E3,BLUP	AX-94464974	3D	203.07	611164175	A/G	splice region variant	Overlapping	TraesCS3D02G538500	16.28	Leaf_Z10	3D	611162947	611166497	Extracellular region (GO:0005576), Cell wall (GO:0005618)	Cell wall organization (GO:0071555)	Hydrolase activity (GO:0016787)
SF;TGW	E3,BLUP	AX-94823192	4A	45.84	29073245	C/T	synonymous variant	Overlapping	TraesCS4A02G036600	8.22	Spike_Z39	4A	29072911	29078208
SF	E2,BLUP	AX-94950716	4A	210.24	726447484	A/G	synonymous variant	Overlapping	TraesCS4A02G462300	13.01	Spike_Z39	4A	726446203	726447490			Hydrolase activity (GO:0016787)
GY;HI	E1,BLUP	AX-94461604	4B	106.27	21384179	A/G	intron variant	Overlapping	TraesCS4B02G029100	11.64	Grain_Z85	4B	21383156	21397351			Protein binding (GO:0005515)
DM	BLUP	AX-94694963	4B	86.54	617766738	A/G		Overlapping	TraesCS4B02G326900	68.07	Grain_Z85	4B	617765022	617767228	Extracellular region (GO:0005576)
TGW	E1,E2	AX-94904565	4D	0	3404600	C/G		Overlapping	TraesCS4D02G006200	2.9	Spike_Z39	4D	3403377	3404528		Riboflavin biosynthetic process (GO:0009231), Protein phosphorylation (GO:0006468)	Hydrolase activity (GO:0016787), Protein self-association (GO:0043621)
GY	BLUP	AX-94472479	5A	72.22	417884070	C/T		Overlapping	TraesCS5A02G207000	6.46	Spike_Z32	5A	417883322	417896657	Transcription factor TFIID complex (GO:0005669), Plasmodesma (GO:0009506)		Zinc ion binding (GO:0008270), Metallopeptidase activity (GO:0008237)
DA;DH	E1,E2,BLUP;E2,E3,BLUP	AX-94456473	5A	89.02	533279538	C/T	intron variant	Overlapping	TraesCS5A02G320100			5A	533278063	533281912	Ribosome (GO:0005840)	Translation (GO:0006412)	Structural constituent of ribosome (GO:0003735)
DA;DH	E1,E2,BLUP;E2,E3,BLUP	AX-95257620	5A	89.02	533291975	A/G	synonymous variant	Overlapping	TraesCS5A02G320300	20.78	Spike_Z65	5A	533290702	533295125	Nucleus (GO:0005634)	Phosphorelay signal transduction system (GO:0000160)	Protein binding (GO:0005515)
DA;DH	E1,BLUP	AX-95190871	5A	92.18	546306258	T/C	missense variant	Overlapping	TraesCS5A02G338500	8.87	Root_Z10	5A	546306021	546309203	Integral component of membrane (GO:0016021)	Protein phosphorylation (GO:0006468)	ATP binding (GO:0005524), Protein kinase activity (GO:0004672)
DA;DH;DM	E1,BLUP;E1,E3,BLUP;BLUP	AX-94699167	5A	11.38	586604611	T/C	intergenic variant	1.5Kb Upstream	TraesCS5A02G391400			5A	586599936	586604200	Chromosome (GO:0005694)	DNA catabolic process, endonucleolytic (GO:0000737), DNA metabolic process (GO:0006259)	ATP binding (GO:0005524), DNA binding (GO:0003677), Catalytic activity (GO:0003824), Endodeoxyribonuclease activity, producing 3'-phosphomonoesters (GO:0016889)
DA;DH;DM	E1,BLUP;BLUP	AX-94796479	5A	11.38	588375806	A/G	3 prime UTR variant	Overlapping	TraesCS5A02G392000	70.35	Spike_Z39	5A	588375577	588379139	Anchored component of membrane (GO:0031225)	Cellulose microfibril organization (GO:0010215)
TGW	E1,E2	AX-94747224	5A	13.46	613477789	A/G	3 prime UTR variant	1.5Kb Upstream	TraesCS5A02G428700			5A	613476388	613476720
TGW	E1,E2	AX-94747224	5A	13.46	613477789	A/G	3 prime UTR variant	Overlapping	TraesCS5A02G428800	18.34	Spike_Z65	5A	613477485	613482016	Integral component of membrane (GO:0016021), Cytoplasm (GO:0005737), Membrane (GO:0016020), Cytoplasmic vesicle (GO:0031410), Endoplasmic reticulum membrane (GO:0005789), Golgi membrane (GO:0000139), SNARE complex (GO:0031201), Endoplasmic reticulum-Golgi intermediate compartment (GO:0005793), ER to Golgi transport vesicle membrane (GO:0012507)	Vesicle-mediated transport (GO:0016192), Protein transport (GO:0015031), Endoplasmic reticulum to Golgi vesicle-mediated transport (GO:0006888), Retrograde vesicle-mediated transport, Golgi to endoplasmic reticulum (GO:0006890), Vesicle fusion with Golgi apparatus (GO:0048280)	SNAP receptor activity (GO:0005484)
GNS	E3,BLUP	AX-94457680	5A	71.48	706663415	C/G	downstream gene variant	Overlapping	TraesCS5A02G555100	40.97	Spike_Z65	5A	706661277	706663356
CW;SF	E2,E3,BLUP;E3,BLUP	AX-95632529	5B	46.94	139166778			Overlapping	TraesCS5B02G104300			5B	139166342	139173361		Proteolysis (GO:0006508)	Serine-type peptidase activity (GO:0008236)
SF	BLUP	AX-94484139	5B	55.29	289567049	T/C		Overlapping	TraesCS5B02G156900	18.08	Grain_Z85	5B	289562203	289567246	Nucleus (GO:0005634), Spliceosomal complex (GO:0005681), Precatalytic spliceosome (GO:0071011)	MRNA processing (GO:0006397), MRNA splicing, via spliceosome (GO:0000398), RNA splicing (GO:0008380)
HI	E1,BLUP	AX-94526913	5B	254.9	683110949	A/T	missense variant	Overlapping	TraesCS5B02G521100	9.52	Spike_Z32	5B	683109213	683139863			DNA binding (GO:0003677), Protein binding (GO:0005515)
TGW	E1,BLUP	AX-94603155	5D	4.8	554472730	C/G	3 prime UTR variant	Overlapping	TraesCS5D02G545100	41.22	Grain_Z85	5D	554467387	554473144			Protein binding (GO:0005515)
TGW	BLUP	AX-94410853	5D	4.8	555048336	T/C		1.5Kb Downstream	TraesCS5D02G546400			5D	555046085	555047707			Protein binding (GO:0005515)
TGW	BLUP	AX-94410853	5D	4.8	555048336	T/C		1.5Kb Downstream	TraesCS5D02G546500	30.62	Spike_Z32	5D	555049090	555049407
TGW	BLUP	AX-95097548	5D	4.8	555447341	T/C		Overlapping	TraesCS5D02G547200	22.71	Spike_Z32	5D	555446470	555456784			ADP binding (GO:0043531)
TGW	E1,BLUP	AX-94403261	5D	4.8	555912918	T/C	downstream gene variant	Overlapping	TraesCS5D02G548200	14.26	Spike_Z32	5D	555913017	555917347			ADP binding (GO:0043531)
TGW	E1,BLUP	AX-94542611	5D	4.8	555913198	T/A	intron variant	Overlapping
TGW	E1,BLUP	AX-94610590	5D	4.8	555928807	C/G	missense variant	Overlapping	TraesCS5D02G548300	210.79	Grain_Z85	5D	555928153	555932166			ADP binding (GO:0043531)
BM	BLUP	AX-94919303	6A	0	613660	C/T		Overlapping	TraesCS6A02G000600	17.09	Grain_Z71	6A	610042	615530			Protein disulfide isomerase activity (GO:0003756)
SDW;GWS	E1,BLUP	AX-94544731	6A	6.84	11499602	G/A	missense variant	Overlapping	TraesCS6A02G023000			6A	11496482	11500875
DH	E3,BLUP	AX-95210745	6A	33.79	29967076	T/G	downstream gene variant	Overlapping	TraesCS6A02G057000			6A	29967087	29969466			Protein binding (GO:0005515)
DA;DH	E3,BLUP;E1,E3,BLUP	AX-95011132	6A	33.79	30031055	A/G	intergenic variant	1.5Kb Downstream	TraesCS6A02G057100	18.58	Spike_Z65	6A	30032329	30036467			Protein binding (GO:0005515)
DH	E3,BLUP	AX-95245738	6A	33.79	30467889	T/C	3 prime UTR variant	Overlapping	TraesCS6A02G057900	22.39	Spike_Z65	6A	30460908	30468043
DH	E3,BLUP	AX-95255669	6A	33.79	30873212	T/C	3 prime UTR variant	Overlapping	TraesCS6A02G058500	7.66	Leaf_Z71	6A	30873143	30876811	Integral component of membrane (GO:0016021)	Protein phosphorylation (GO:0006468)	Carbohydrate binding (GO:0030246), ATP binding (GO:0005524), Protein kinase activity (GO:0004672), Protein serine/threonine kinase activity (GO:0004674)
DA;DH	E3,BLUP;E1,E3,BLUP	AX-95219967	6A	33.79	31036496	C/T	3 prime UTR variant	Overlapping	TraesCS6A02G058700	68.8	Spike_Z65	6A	31034388	31036808
DH	E3,BLUP	AX-95249202	6A	47.56	34285658	T/G	splice region variant	Overlapping	TraesCS6A02G064600	3.61	Spike_Z39	6A	34283159	34285946
HI	BLUP	AX-94493247	6A	103.98	535990205	A/T		Overlapping	TraesCS6A02G302500	38.58	Leaf_Z10	6A	535990059	535991654	Chloroplast thylakoid membrane (GO:0009535)		Peptidyl-prolyl cis-trans isomerase activity (GO:0003755)
GY;HI	E2,BLUP;E3,BLUP	AX-94761286	6A	103.98	536254462	G/A	3 prime UTR variant	Overlapping	TraesCS6A02G303000	30.95	Spike_Z65	6A	536251528	536254709	Plasma membrane (GO:0005886), Membrane (GO:0016020)		Protein binding (GO:0005515)
GY;HI	E2,BLUP;E3,BLUP	AX-94925474	6A	103.98	536256377	T/C	missense variant	Overlapping	TraesCS6A02G303100	7.09	Grain_Z85	6A	536255454	536257920		TRNA wobble uridine modification (GO:0002098)	Methyltransferase activity (GO:0008168), TRNA (uracil) methyltransferase activity (GO:0016300)
GY;HI	E2,BLUP;E3,BLUP	AX-94663736	6A	103.98	538056697	A/G	3 prime UTR variant	1.5Kb Upstream	TraesCS6A02G305300	28.11	Grain_Z85	6A	538054838	538055759
GY;HI	E2,BLUP;E3,BLUP	AX-94663736	6A	103.98	538056697	A/G	3 prime UTR variant	Overlapping	TraesCS6A02G305400	141.22	Grain_Z85	6A	538056534	538059287
DM	BLUP	AX-94671981	7A	29.9	96537528	C/T		Overlapping	TraesCS7A02G145100	52.96	Grain_Z85	7A	96532789	96537917		Protein phosphorylation (GO:0006468)	ATP binding (GO:0005524), Protein kinase activity (GO:0004672), Protein binding (GO:0005515)
DM	BLUP	AX-95153132	7A	29.9	96537095	A/G
TGW	BLUP	AX-94389673	7A	163.43	699740214	G/A		Overlapping	TraesCS7A02G512300			7A	699733142	699740672		Tryptophan metabolic process (GO:0006568)	Catalytic activity (GO:0003824), Indole-3-glycerol-phosphate synthase activity (GO:0004425)
TP	E2,BLUP	AX-94446620	7A	201.13	736688882	G/A	3 prime UTR variant	Overlapping	TraesCS7A02G569900	4.44	Spike_Z65	7A	736688691	736692766	Integral component of membrane (GO:0016021)	Protein phosphorylation (GO:0006468)	ATP binding (GO:0005524), Protein kinase activity (GO:0004672), Protein binding (GO:0005515)
DA;DH	E1,BLUP;E1,E3,BLUP	AX-95203420	7B	189.6	33903197	C/G	intron variant	Overlapping	TraesCS7B02G034500	6.41	Spike_Z65	7B	33902103	33903959
TGW	BLUP	AX-94879825	7B	96.68	643296025	T/C		Overlapping	TraesCS7B02G378700			7B	643291396	643296523		Response to oxidative stress (GO:0006979), Hydrogen peroxide catabolic process (GO:0042744), Oxidation-reduction process (GO:0055114)	Peroxidase activity (GO:0004601), Heme binding (GO:0020037)
DA;DH	E2,BLUP;E2,E3,BLUP	AX-94535041	7B	24.53	718340430	T/C	synonymous variant	Overlapping	TraesCS7B02G460800	101.97	Spike_Z65	7B	718335530	718341038		Protein phosphorylation (GO:0006468)	ATP binding (GO:0005524), Protein kinase activity (GO:0004672)
DH;DM	E1,BLUP;BLUP	AX-94508292	7D	127.78	512746312	T/C	3 prime UTR variant;prime UTR variant	Overlapping	TraesCS7D02G397800	4.79	Spike_Z65	7D	512746190	512749080		Regulation of gene expression (GO:0010468)	DNA-binding transcription factor activity (GO:0003700), Nucleic acid binding (GO:0003676)
SDW- Spike dry weight; GWS- Grain weight per spike; PH- Plant height; TP- Tiller per plant; GNS- Grain number per spike; DM- Days to maturity; SL- Spike length; DA- Days to anthesis; DH- Days to heading; GY- Grain yield; HI- Harvest index; CW- Chaff weight; SF- Spike fertility; TGW- Thousand grain weight; BM- Biomass

## Sheet: Table S8
Table S8: List of SNPs used for developing genotype-phenotype network using 'netgwas'
SNP#	Marker	Traits	Chromosome	Position (cM)	Position (Mb)	Allele 1	Allele 2	IWGSC ID	Gene start (bp)	Gene end (bp)	Human-Readable-Description	GO-IDs-(Description)-via-Interpro
SNP1	AX-94562727	GNS	1A	54.04	5.64	T	G	TraesCS1A02G009400	5645211	5650510	powdery mildew resistance protein PM8	GO:0043531 F:ADP binding
SNP2	AX-94731951	GNS	1A	54.04	636.117	T	C
SNP3*	AX-94913549	GNS	1A			T	C
SNP4	AX-94974969	GNS	1A	54.04	1.34	A	G	TraesCS1A02G002700	1336841	1348326	paired amphipathic helix protein Sin3-like 3	GO:0003714 F:transcription corepressor activity; GO:0005634 C:nucleus; GO:0006355 P:regulation of transcription, DNA-templated; GO:1903507 P:negative regulation of nucleic acid-templated transcription
SNP5	AX-95154274	GNS	1A	54.04		A	G
SNP6	AX-94432058	GNS	1B	147.26		A	C
SNP8	AX-94908088	GNS	1B	35.34	555.298	T	C	TraesCS1B02G329400	555297868	555301162
SNP10*	AX-94751512	TGW, GWS, GY	2A	130.82	724.305	T	C				Peptidyl-prolyl cis-trans isomerase Pin1	GO:0000413 P:protein peptidyl-prolyl isomerization; GO:0003755 F:peptidyl-prolyl cis-trans isomerase activity; GO:0005634 C:nucleus; GO:0005829 C:cytosol; GO:0016853 F:isomerase activity
SNP11*	AX-94880760	GY, HI	2A	0	72.577	A	C	TraesCS2B02G110500	72570247	72580245	Serine/threonine-protein kinase TIO	GO:0000911 P:cytokinesis by cell plate formation; GO:0004672 F:protein kinase activity; GO:0005524 F:ATP binding; GO:0006468 P:protein phosphorylation; GO:0007112 P:male meiosis cytokinesis; GO:0009524 C:phragmoplast; GO:0009558 P:embryo sac cellularization; GO:0019894 F:kinesin binding
SNP12	AX-95235935	GY, HI, GY	2A	94.82	556.847	T	C	TraesCS2B02G392600	556846185	556847428	Sulfotransferase	GO:0008146 F:sulfotransferase activity
SNP13*	AX-94407346	GY, HI	3A	74.06	457.797	T	G				Alliin lyase precursor-like	GO:0016021 C:integral component of membrane; GO:0016846 F:carbon-sulfur lyase activity
SNP14*	AX-94473921	GY, HI	3A	73.31	435.8	T	G	TraesCS3A02G233300	435802912	435808768	ADP,ATP carrier protein	GO:0005471 F:ATP:ADP antiporter activity; F:GO:0005524 F:ATP binding; GO:0015866 P:ADP transport; GO:0015867 P:ATP transport; GO:0016021 C:integral component of membrane; GO:0031969 C:chloroplast membrane
SNP15	AX-94823297	SF	3A	209.17	464.13	T	C				phospholipase D delta	GO:0045927 P:positive regulation of growth
SNP16*	AX-94842717	SF	3A	209.17	789.222	T	C	TraesCS3B02G555700	789217940	789222322	Putative cysteine-rich receptor-like protein kinase 20	GO:0004672 F:protein kinase activity; GO:0005524 F:ATP binding; P:GO:0006468 P:protein phosphorylation; GO:0016021 C:integral component of membrane
SNP20	AX-94561124	GNS	3B	56.43	498.97	T	C	TraesCS7B02G272200	498970488	498971206	cucumber peeling cupredoxin	GO:0009055 F:electron transfer activity; GO:0022900 P:electron transport chain; GO:0046658 C:anchored component of plasma membrane
SNP21	AX-95128040	HI	3B	83.69	70.268	T	G				Serine/threonine-protein kinase SMG1	GO:0005789 C:endoplasmic reticulum membrane
SNP22	AX-94464974	BM	3D	203.07	611.164	A	G	TraesCS3D02G538500	611162947	611166497	Pectin acetylesterase	GO:0016787 F:hydrolase activity; GO:0110165 C:cellular anatomical entity
SNP23*	AX-94493158	BM	3D	203.07	611.145	T	C	TraesCS3D02G538400	611144224	611148575	Pectin acetylesterase	GO:0005576 C:extracellular region; GO:0005618 C:cell wall; GO:0016021 C:integral component of membrane; GO:0052689 F:carboxylic ester hydrolase activity; GO:0071555 P:cell wall organization
SNP24*	AX-94494277	GNS	3D	29.49	446.12	A	G
SNP25*	AX-94598770	BM	3D	194.61	749.472	A	C	TraesCS3A02G538500	749469617	749472549		GO:0004722 F:protein serine/threonine phosphatase activity; GO:0006470 P:protein dephosphorylation; GO:0016021 C:integral component of membrane; GO:0046872 F:metal ion binding
SNP26	AX-94748723	BM	3D	203.45	746.633	A	G	TraesCS3A02G535100	746633408	746634658	MYB13 transcription factor	GO:0005634 C:nucleus; GO:0006355 P:regulation of transcription, DNA-templated; GO:0043565 F:sequence-specific DNA binding
SNP27	AX-94747224	GY, HI	5A	13.46	613.477	T	C	TraesCS5A02G428800	613477485	613482016	25.3 kDa vesicle transport protein	GO:0016021 C:integral component of membrane; GO:0016192 P:vesicle-mediated transport
SNP28	AX-95001743	HI	5A	12.25	477.031	A	G	TraesCS5D02G414700	477027994	477032199	BTB/POZ domain-containing protein At3g50780
SNP29*	AX-95107988	SF	5A	84.99		A	G	TraesCS3B02G555700	789217940	789222322
SNP35*	AX-94544731	HI	6A	6.84	11.49	A	G	TraesCS6A02G023000	11496482	11500875	putative leucine rich repeat
SNP36	AX-94579590	HI, BM	6A	76.51		A	G				Protein disulfide-isomerase
* 11 promising SNPs found in genotype-phenotype network
GNS- Grain number per spike; TGW- Thousand grain weight; GWS- Grain weight per spike; GY- Grain yield; HI- Harvest index; SF- Spike fertility; BM- Biomass

## Sheet: Table S9
Table S9: List of 22 novel SNPs reported in present GWAS for SF, GY and their associated traits
Trait	SNP	Datasets	Chr	Position		SNP Type	Gene stable ID		Temp ID	Taxa	Similarity (%)	GMQE	Oligo-state	FATCAT	RMSD (Å)	ERRAT (%)	Verify3D (%)	Ramachandran Plot (%)
				cM	bp			PMDB ID										Core	Allowed	Generally Allowed	Diallowed
GY	AX-94407346	E2, E3, BLUP	3A	74.06	457797403	intergenic variant			NA
GNS	AX-94452286	E2,BLUP	3B	83.69	71144419	3 prime UTR variant	TraesCS3B02G104700	PM0084204	6cci.1.A	Arabidopsis thaliana	26.39	0.58	Monomer	927.53	0.72	84.6847	80.68	86.5	12.2	1	0.3
GWS		E2,BLUP	3B	83.69
SDW		E2, BLUP	3B	83.69
GNS	AX-95128040	E2, BLUP	3B	83.69	70268451	intergenic variant			NA
GWS		E2, E3, BLUP	3B	83.69
GNS	AX-94494277	E1, E2, BLUP	3D	29.49		intergenic variant			NA
GWS		BLUP	3D	29.49
GNS		E1, E2, BLUP	3D	29.49
GWS		BLUP	3D	29.49
GY	AX-94493158	E3,BLUP	3D	203.07	611145358	synonymous variant	TraesCS3D02G538400	PM0084205	4wbh.1.A	Homo sapiens	28.4	0.48	Homo-dimer	817.67	0.78	87.2159	81.92	83.3	13.2	1.6	1.9
GY	AX-94464974	E3,BLUP	3D	203.07	611164175	splice region variant	TraesCS3D02G538500	PM0084206	4wbh.1.B	Homo sapiens	27.38	0.52	Homo-dimer	800.45	1.28	92.6346	88.56	82.3	14.5	1.6	1.6
TGW	AX-94747224	E1, E2	5A	13.46	613477789	3 prime UTR variant	TraesCS5A02G428800	PM0084207	2nup.1.C	Homo sapiens	47.94	0.5	Monomer	349.03	0.35	97.0588	83.54	79.5	17.1	2.1	1.4
CW	AX-94706906	E2, E3, BLUP	5B	46.94	287624187	intergenic variant			NA
SF		E2, BLUP	5B	46.94
CW	AX-95632529	E2, E3, BLUP	5B	46.94	139166778		TraesCS5B02G104300	PM0084208	2ecf.1.A	Stenotrophomonas maltophilia	32.67	0.6	Homo-dimer	1832.44	1.35	80.9091	88.84	86	12.1	1	0.9
SF		E3, BLUP	5B	46.94
CW	AX-94499921	E3, BLUP	5B	47.73		synonymous variant
CW	AX-95131153	E1, E2, E3, BLUP	5B	51.91		intergenic variant			NA
SF		E3, BLUP	5B	51.91
SF	AX-94484139	BLUP	5B	55.29	289567049	3 prime UTR variant	TraesCS5B02G156900	PM0084209	5f5u.2.A	Chaetomium thermophilum	43.81	0.29	Monomer	405.47	1.72	91.2568	77.95	91.4	6.9	1.1	0.6
CW	AX-94439232	E3,BLUP	5B	55.29	287624187	intergenic variant			NA
SF		E3,BLUP	5B	55.29
TGW	AX-94603155	E1,BLUP	5D	4.8	554472730	3 prime UTR variant	TraesCS5D02G545100		NA
TGW	AX-95097548	BLUP	5D	4.8	555447341	synonymous variant	TraesCS5D02G547200	PM0084210	6j5t.1.C	Arabidopsis thaliana	26.07	0.47	Hetero-15mer	1973.48	0.79	71.5867	83.2	81.8	15.8	1.7	0.6
TGW	AX-94542611	E1,BLUP	5D	4.8	555913198	intron variant	TraesCS5D02G548200	PM0084211		Arabidopsis thaliana	25.38	0.46	Hetero-15mer	1978.18	0.77	74.5973	84.36	81.6	16.2	1.4	0.8
TGW	AX-94610590	E1,BLUP	5D	4.8	555928807	missense variant	TraesCS5D02G548300	PM0084212		Arabidopsis thaliana	25.79	0.45	Hetero-15mer	1951.5	0.79	78.1013	74.68	83.1	15	1.3	0.5
TGW	AX-94957227	BLUP	5D	4.8		intron variant			NA
TGW	AX-94403261	E1,BLUP	5D	4.8	555912918	downstream gene variant			NA
TGW	AX-94410853	BLUP	5D	4.8	555048336	intergenic variant			NA
TGW	AX-95211579	BLUP	5D	4.8	555064864	intergenic variant			NA
TGW	AX-94389673	BLUP	7A	163.43	699740214	intron variant	TraesCS7A02G512300	PM0084213	6y88.2.A	Staphylococcus aureus	44.15	0.6	Monomer	760.88	0.26	95.8333	95.22	95	4.2	0.4	0.4
GY- Grain yield; GNS- Grain number per spike; GWS- Grain weight per spike; SDW- Spike dry weight; TGW- Thousand grain weight; CW- Chaff weight; SF- Spike fertility
